# Supplementary material for: Assessing Sodium Amide Reagents for Ester Amidations in Deep Eutectic Solvents in Continuous Flow
Source: ACS Sustain Chem Eng. 2025 Oct 31;13(44):19351–61. doi: 10.1021/acssuschemeng.5c08775 (PMC12606785; doi:10.1021/acssuschemeng.5c08775)
Supplement: Supplementary file 2 [file sc5c08775_si_002.cif]

data_23EH266_AP-1132

_audit_creation_date                    2023-10-10T10:06:16-00:00

#----------------------------------------------------------------------------#
#                   CHEMICAL INFORMATION                                     #
#----------------------------------------------------------------------------#

_chemical_formula_moiety                'C34 H52 N2 Na2 O4'
_chemical_formula_sum                   'C34 H52 N2 Na2 O4'
_chemical_formula_weight                598.75

#----------------------------------------------------------------------------#
#                   UNIT CELL INFORMATION                                    #
#----------------------------------------------------------------------------#

_symmetry_cell_setting                  monoclinic
_symmetry_space_group_name_H-M          'P 1 21/c 1'
_symmetry_space_group_name_Hall         '-P 2ybc'
_symmetry_Int_Tables_number             14
loop_
    _symmetry_equiv_pos_as_xyz
'x, y, z'
'-x, y+1/2, -z+1/2'
'-x, -y, -z'
'x, -y-1/2, z-1/2'

_cell_length_a                          8.54477(17)
_cell_length_b                          15.8450(3)
_cell_length_c                          12.8194(2)
_cell_angle_alpha                       90
_cell_angle_beta                        100.7336(19)
_cell_angle_gamma                       90
_cell_volume                            1705.28(6)
_cell_formula_units_Z                   2
_cell_measurement_temperature           173.00(10)
_cell_measurement_reflns_used           39131
_cell_measurement_theta_min             2.41
_cell_measurement_theta_max             32.231

#----------------------------------------------------------------------------#
#                   CRYSTAL INFORMATION                                      #
#----------------------------------------------------------------------------#

_exptl_crystal_description              irregular
_exptl_crystal_colour                   colourless
_exptl_crystal_size_max                 0.219
_exptl_crystal_size_mid                 0.188
_exptl_crystal_size_min                 0.157
_exptl_crystal_density_diffrn           1.166
_exptl_crystal_F_000                    648
loop_
    _exptl_crystal_face_index_h
    _exptl_crystal_face_index_k
    _exptl_crystal_face_index_l
    _exptl_crystal_face_perp_dist
0 0 1 0.0944
0 0 -1 0.0701
1 1 0 0.0822
-1 -1 0 0.0864
1 1 1 0.0835
-1 -1 -1 0.0738
-1 -1 1 0.1178
1 1 -1 0.0997
1 0 1 0.1009
-1 0 -1 0.0685
1 0 0 0.0867
-1 0 0 0.0825
1 -1 1 0.1037
-1 1 -1 0.0653
0 -1 1 0.1137
0 1 -1 0.0772
-1 1 0 0.0719
1 -1 0 0.0973
1 -1 -1 0.0975
-1 1 1 0.0796
0 1 0 0.0748
0 -1 0 0.13
0 -1 -1 0.0779
0 1 1 0.0913
6 19 2 0.0769
3 -8 16 0.0962

loop_
    _exptl_oxdiff_crystal_face_indexfrac_h
    _exptl_oxdiff_crystal_face_indexfrac_k
    _exptl_oxdiff_crystal_face_indexfrac_l
    _exptl_oxdiff_crystal_face_x
    _exptl_oxdiff_crystal_face_y
    _exptl_oxdiff_crystal_face_z
-0.0001 0.0005 0.9992 0.0429 0.0053 -0.036
0.0001 -0.0005 -0.9992 -0.0429 -0.0053 0.036
0.9986 0.9991 -0.0001 0.0695 0.0222 0.0616
-0.9986 -0.9991 0.0001 -0.0695 -0.0222 -0.0616
0.9985 0.9996 0.9992 0.1124 0.0275 0.0256
-0.9985 -0.9996 -0.9992 -0.1124 -0.0275 -0.0256
-0.9986 -0.9986 0.9993 -0.0266 -0.0168 -0.0976
0.9986 0.9986 -0.9993 0.0266 0.0168 0.0976
0.9987 0.0007 0.9992 0.0911 0.0611 0.0052
-0.9987 -0.0007 -0.9992 -0.0911 -0.0611 -0.0052
0.9988 0.0002 0 0.0482 0.0557 0.0412
-0.9988 -0.0002 0 -0.0482 -0.0557 -0.0412
0.9989 -0.9981 0.9993 0.0698 0.0946 -0.0153
-0.9989 0.9981 -0.9993 -0.0698 -0.0946 0.0153
0.0001 -0.9984 0.9993 0.0216 0.0389 -0.0564
-0.0001 0.9984 -0.9993 -0.0216 -0.0389 0.0564
-0.999 0.9986 0 -0.0268 -0.0893 -0.0207
0.999 -0.9986 0 0.0268 0.0893 0.0207
0.999 -0.9991 -0.9992 -0.0161 0.084 0.0567
-0.999 0.9991 0.9992 0.0161 -0.084 -0.0567
-0.0002 0.9989 -0.0001 0.0213 -0.0336 0.0204
0.0002 -0.9989 0.0001 -0.0213 0.0336 -0.0204
0.0003 -0.9993 -0.9992 -0.0643 0.0282 0.0155
-0.0003 0.9993 0.9992 0.0643 -0.0282 -0.0155
5.5241 19.2596 2.2841 0.7759 -0.3265 0.5399
2.5031 -7.7812 15.5343 0.6217 0.4841 -0.6157


#----------------------------------------------------------------------------#
#                   ABSORPTION CORRECTION                                    #
#----------------------------------------------------------------------------#

_exptl_absorpt_coefficient_mu           0.097
_exptl_absorpt_correction_type          analytical
_exptl_absorpt_process_details
;
        CrysAlisPro 1.171.42.89a (Rigaku Oxford Diffraction, 2023)
        Analytical numeric absorption correction using a multifaceted crystal
        model based on expressions derived by R.C. Clark & J.S. Reid.
        (Clark, R. C. & Reid, J. S. (1995). Acta Cryst. A51, 887-897)
        Empirical absorption correction using spherical harmonics,
        implemented in SCALE3 ABSPACK scaling algorithm.
;
_exptl_absorpt_correction_T_min         0.985
_exptl_absorpt_correction_T_max         0.989
_shelx_estimated_absorpt_T_min          0.979
_shelx_estimated_absorpt_T_max          0.985
_oxdiff_exptl_absorpt_empirical_details
;
        Empirical correction (ABSPACK) includes:
        - Absorption correction using spherical harmonics
        - Frame scaling
;
_oxdiff_exptl_absorpt_empirical_full_max
                                        1.274
_oxdiff_exptl_absorpt_empirical_full_min
                                        0.895

#----------------------------------------------------------------------------#
#                   DATA COLLECTION                                          #
#----------------------------------------------------------------------------#

_diffrn_source                          'micro-focus sealed X-ray tube'
_diffrn_source_type                     'Mova (Mo) X-ray Source'
_diffrn_ambient_temperature             173.00(10)
_diffrn_ambient_environment             N~2~
_diffrn_radiation_wavelength            0.71073
_diffrn_radiation_type                  'Mo K\a'
_diffrn_radiation_monochromator         mirror
_diffrn_radiation_probe                 x-ray
_diffrn_detector                        'Hybrid Pixel Array Detector'
_diffrn_detector_type                   'HyPix-Arc 100'
_diffrn_detector_area_resol_mean        10
_diffrn_orient_matrix_type              'CrysAlisPro convention (1999,Acta A55,543-557)'
_diffrn_orient_matrix_ub_11             0.048217
_diffrn_orient_matrix_ub_12             0.0213605
_diffrn_orient_matrix_ub_13             0.0429528
_diffrn_orient_matrix_ub_21             0.0558029
_diffrn_orient_matrix_ub_22             -0.0335905
_diffrn_orient_matrix_ub_23             0.0053469
_diffrn_orient_matrix_ub_31             0.0412231
_diffrn_orient_matrix_ub_32             0.0204791
_diffrn_orient_matrix_ub_33             -0.0360194
_diffrn_measurement_device              'four-circle diffractometer'
_diffrn_measurement_device_type         'XtaLAB Synergy R, HyPix-Arc 100'
_diffrn_measurement_method              '\w scans'
_diffrn_reflns_av_R_equivalents         0.035
_diffrn_reflns_av_unetI/netI            0.0492
_diffrn_reflns_number                   111679
_diffrn_reflns_limit_h_min              -12
_diffrn_reflns_limit_h_max              12
_diffrn_reflns_limit_k_min              -22
_diffrn_reflns_limit_k_max              22
_diffrn_reflns_limit_l_min              -18
_diffrn_reflns_limit_l_max              18
_diffrn_reflns_theta_min                2.066
_diffrn_reflns_theta_max                30.506
_diffrn_reflns_theta_full               25.242
_diffrn_measured_fraction_theta_full
                                        1
_diffrn_measured_fraction_theta_max
                                        1
_diffrn_reflns_Laue_measured_fraction_full
                                        1
_diffrn_reflns_Laue_measured_fraction_max
                                        1
_diffrn_reflns_point_group_measured_fraction_full
                                        1
_diffrn_reflns_point_group_measured_fraction_max
                                        1
_reflns_Friedel_coverage                0
_reflns_number_total                    5193
_reflns_number_gt                       4015
_reflns_threshold_expression            'I > 2\s(I)'
_diffrn_measurement_details
;
        List of Runs (angles in degrees, time in seconds):
  # Type    Start    End  Width  t~exp~   \w     \q     \k     \f   Frames
        --------------------------------------------------------------------------
  1  \w    -21.00  41.00   0.50    4.00    --   13.07  86.00-178.00  124
  2  \w    -38.00  47.00   0.50    4.00    --   13.07 -86.00  63.00  170
  3  \w    -48.00  41.00   0.50    4.00    --  -13.54  86.00-178.00  178
  4  \w    -37.00  20.00   0.50    4.00    --  -13.54 -86.00  63.00  114
  5  \w     -8.00  90.00   0.50    4.00    --   13.07  57.00-150.00  196
  6  \w    -81.00 -22.00   0.50    4.00    --  -13.54 141.00 179.86  118
  7  \w    -87.00 -42.00   0.50    4.00    --  -13.54-178.00  30.00   90
  8  \w    -25.00  67.00   0.50    4.00    --  -13.54  19.00   0.00  184
  9  \w    -90.00   8.00   0.50    4.00    --  -13.54 -57.00  30.00  196
 10  \w    -78.00 -20.00   0.50    4.00    --  -13.54 136.00  51.89  116
 11  \w    -78.00 -20.00   0.50    4.00    --  -13.54 136.00 -72.89  116
 12  \w    -25.00  67.00   0.50    4.00    --  -13.54  19.00 -90.00  184
 13  \w    -90.00   8.00   0.50    4.00    --  -13.54 -57.00 -90.00  196
 14  \w    -18.00  54.00   0.50    4.00    --   13.07 -99.00-180.00  144
 15  \w    -62.00  88.00   0.50    4.00    --   13.07   0.00-180.00  300
 16  \w    -19.00  29.00   0.50    4.00    --  -13.54 -99.00-180.00   96
 17  \w    -75.00 -18.00   0.50    4.00    --  -13.54 132.00-139.04  114
 18  \w    -78.00 -20.00   0.50    4.00    --  -13.54 136.00 -29.50  116
 19  \w    -81.00 -22.00   0.50    4.00    --  -13.54 141.00  14.12  118
 20  \w    -25.00  67.00   0.50    4.00    --  -13.54  19.00  60.00  184
 21  \w    -75.00 -18.00   0.50    4.00    --  -13.54 132.00  -4.21  114
 22  \w    -78.00 -20.00   0.50    4.00    --  -13.54 136.00 115.87  116
 23  \w    -25.00  67.00   0.50    4.00    --  -13.54  19.00 120.00  184
 24  \w    -62.00  76.00   0.50    4.00    --   13.07   0.00-150.00  276
;

#----------------------------------------------------------------------------#
#                   COMPUTER PROGRAMS USED                                   #
#----------------------------------------------------------------------------#

_computing_data_collection              'CrysAlisPro 1.171.42.89a (Rigaku OD, 2023)'
_computing_cell_refinement              'CrysAlisPro 1.171.42.89a (Rigaku OD, 2023)'
_computing_data_reduction               'CrysAlisPro 1.171.42.89a (Rigaku OD, 2023)'
_computing_structure_solution           'SHELXT 2018/2 (Sheldrick, 2018)'
_computing_structure_refinement         'SHELXL 2018/3 (Sheldrick, 2015)'
_computing_molecular_graphics           'Olex2 1.3 (Dolomanov et al., 2009)'
_computing_publication_material         'Olex2 1.3 (Dolomanov et al., 2009)'

#----------------------------------------------------------------------------#
#                   TWINNING                                                 #
#----------------------------------------------------------------------------#


#----------------------------------------------------------------------------#
#                   SQUEEZE                                                  #
#----------------------------------------------------------------------------#


#----------------------------------------------------------------------------#
#                   STRUCTURE SOLUTION                                       #
#----------------------------------------------------------------------------#

_atom_sites_solution_primary            dual
_atom_sites_solution_hydrogens          geom

#----------------------------------------------------------------------------#
#                   REFINEMENT INFORMATION                                   #
#----------------------------------------------------------------------------#

_shelx_SHELXL_version_number            2018/3
_refine_ls_structure_factor_coef        Fsqd
_refine_ls_matrix_type                  full
_refine_ls_weighting_scheme             calc
_refine_ls_weighting_details            'w=1/[\s^2^(Fo^2^)+(0.0659P)^2^+0.2689P] where P=(Fo^2^+2Fc^2^)/3'
_refine_ls_hydrogen_treatment           constr
_refine_ls_extinction_method            none
_refine_ls_number_reflns                5193
_refine_ls_number_parameters            219
_refine_ls_number_restraints            14
_refine_ls_R_factor_all                 0.0613
_refine_ls_R_factor_gt                  0.0461
_refine_ls_wR_factor_ref                0.1368
_refine_ls_wR_factor_gt                 0.1276
_refine_ls_goodness_of_fit_ref          1.046
_refine_ls_restrained_S_all             1.045
_refine_ls_shift/su_max                 0.001
_refine_ls_shift/su_mean                0
_refine_diff_density_max                0.337
_refine_diff_density_min                -0.148
_refine_diff_density_rms                0.035

#----------------------------------------------------------------------------#
#                   CONSTRAINTS AND RESTRAINTS                               #
#----------------------------------------------------------------------------#

_olex2_refinement_description
;
        1. Fixed Uiso
 At 1.2 times of:
  All C(H) groups, All C(H,H) groups, All C(H,H,H,H) groups
        2. Restrained distances
 C14-C13 \\sim C14A-C13 \\sim C16-C15
 with sigma of 0.002
 C12A-C11 \\sim C12-C11 \\sim C9-C10
 with sigma of 0.002
        3. Rigid bond restraints
 C11, C12, C10, O1
 with sigma for 1-2 distances of 0.001 and sigma for 1-3 distances of 0.001
 C10, C11A, C12A, O1
 with sigma for 1-2 distances of 0.001 and sigma for 1-3 distances of 0.001
        4. Others
 Sof(H15C)=Sof(H15D)=Sof(H13C)=Sof(H13D)=Sof(C14A)=Sof(H14C)=Sof(H14D)=1-FVAR(1)
 Sof(H15A)=Sof(H15B)=Sof(H13A)=Sof(H13B)=Sof(C14)=Sof(H14A)=Sof(H14B)=FVAR(1)
 Sof(H10C)=Sof(H10D)=Sof(C12A)=Sof(H12C)=Sof(H12D)=Sof(C11A)=Sof(H11C)=
 Sof(H11D)=1-FVAR(2)
 Sof(H10A)=Sof(H10B)=Sof(C12)=Sof(H12A)=Sof(H12B)=Sof(C11)=Sof(H11A)=Sof(H11B)=
 FVAR(2)
        5.a Secondary CH2 refined with riding coordinates:
 C1(H1A,H1B), C3(H3A,H3B), C2(H2A,H2B), C16(H16A,H16B), C9(H9A,H9B), C10(H10A,
 H10B), C10(H10C,H10D), C15(H15A,H15B), C15(H15C,H15D), C13(H13A,H13B),
 C13(H13C,H13D), C12(H12A,H12B), C11(H11A,H11B), C14(H14A,H14B), C14A(H14C,
 H14D), C12A(H12C,H12D), C11A(H11C,H11D)
        5.b Aromatic/amide H refined with riding coordinates:
 C8(H8), C5(H5), C7(H7), C6(H6)
;

#----------------------------------------------------------------------------#
#                   ATOMIC TYPES, COORDINATES AND THERMAL PARAMETERS         #
#----------------------------------------------------------------------------#

loop_
    _atom_type_symbol
    _atom_type_description
    _atom_type_scat_dispersion_real
    _atom_type_scat_dispersion_imag
    _atom_type_scat_source
C C 0.0033 0.0016 'International Tables Vol C Tables 4.2.6.8 and 6.1.1.4'
H H 0 0 'International Tables Vol C Tables 4.2.6.8 and 6.1.1.4'
N N 0.0061 0.0033 'International Tables Vol C Tables 4.2.6.8 and 6.1.1.4'
Na Na 0.0362 0.0249 'International Tables Vol C Tables 4.2.6.8 and 6.1.1.4'
O O 0.0106 0.006 'International Tables Vol C Tables 4.2.6.8 and 6.1.1.4'

loop_
    _atom_site_label
    _atom_site_type_symbol
    _atom_site_fract_x
    _atom_site_fract_y
    _atom_site_fract_z
    _atom_site_U_iso_or_equiv
    _atom_site_adp_type
    _atom_site_occupancy
    _atom_site_site_symmetry_order
    _atom_site_calc_flag
    _atom_site_refinement_flags_posn
    _atom_site_refinement_flags_adp
    _atom_site_refinement_flags_occupancy
    _atom_site_disorder_assembly
    _atom_site_disorder_group
Na1 Na 0.48652(5) 0.59626(3) 0.47220(4) 0.04400(14) Uani 1 1 d . . . . .
O1 O 0.31275(11) 0.70066(6) 0.51548(8) 0.0566(2) Uani 1 1 d . U . . .
O2 O 0.59877(11) 0.67384(6) 0.35234(8) 0.0570(2) Uani 1 1 d . . . . .
N1 N 0.67555(11) 0.52223(7) 0.59921(7) 0.0431(2) Uani 1 1 d . . . . .
C005 C 0.65996(13) 0.53165(6) 0.70216(8) 0.0374(2) Uani 1 1 d . . . . .
C4 C 0.78801(14) 0.53086(7) 0.79152(9) 0.0417(2) Uani 1 1 d . . . . .
C8 C 0.50404(15) 0.54164(8) 0.72576(11) 0.0489(3) Uani 1 1 d . . . . .
H8 H 0.41486 0.540357 0.669103 0.059 Uiso 1 1 calc R U . . .
C1 C 0.83952(14) 0.51835(9) 0.58261(10) 0.0507(3) Uani 1 1 d . . . . .
H1A H 0.87993 0.576625 0.578942 0.061 Uiso 1 1 calc R U . . .
H1B H 0.840777 0.491043 0.513308 0.061 Uiso 1 1 calc R U . . .
C5 C 0.75677(19) 0.54278(8) 0.89279(10) 0.0552(3) Uani 1 1 d . . . . .
H5 H 0.843628 0.542767 0.951077 0.066 Uiso 1 1 calc R U . . .
C3 C 0.95505(15) 0.51472(9) 0.77344(10) 0.0536(3) Uani 1 1 d . . . . .
H3A H 1.012866 0.479082 0.831502 0.064 Uiso 1 1 calc R U . . .
H3B H 1.012711 0.568969 0.774113 0.064 Uiso 1 1 calc R U . . .
C7 C 0.47852(19) 0.55306(9) 0.82767(13) 0.0609(4) Uani 1 1 d . . . . .
H7 H 0.372907 0.559918 0.839786 0.073 Uiso 1 1 calc R U . . .
C2 C 0.95095(15) 0.47083(10) 0.66788(11) 0.0545(3) Uani 1 1 d . . . . .
H2A H 1.059244 0.469432 0.650807 0.065 Uiso 1 1 calc R U . . .
H2B H 0.913537 0.41199 0.671821 0.065 Uiso 1 1 calc R U . . .
C16 C 0.74612(18) 0.71826(10) 0.37362(11) 0.0604(3) Uani 1 1 d D . . . .
H16A H 0.827477 0.684553 0.420994 0.073 Uiso 1 1 calc R U . . .
H16B H 0.732836 0.772707 0.408843 0.073 Uiso 1 1 calc R U . . .
C6 C 0.6047(2) 0.55470(9) 0.91272(12) 0.0643(4) Uani 1 1 d . . . . .
H6 H 0.587336 0.563761 0.982932 0.077 Uiso 1 1 calc R U . . .
C9 C 0.18810(18) 0.69663(10) 0.57459(14) 0.0655(4) Uani 1 1 d D . . . .
H9A H 0.22902 0.675441 0.647197 0.079 Uiso 1 1 calc R U . . .
H9B H 0.102766 0.658288 0.539607 0.079 Uiso 1 1 calc R U . . .
C10 C 0.12448(17) 0.78574(11) 0.57876(14) 0.0659(4) Uani 1 1 d D U . . .
H10A H 0.155925 0.810017 0.650781 0.079 Uiso 0.588(12) 1 calc R U P A 1
H10B H 0.006896 0.786694 0.558468 0.079 Uiso 0.588(12) 1 calc R U P A 1
H10C H 0.009918 0.785414 0.582834 0.079 Uiso 0.412(12) 1 calc R U P A 2
H10D H 0.184074 0.817137 0.640337 0.079 Uiso 0.412(12) 1 calc R U P A 2
C15 C 0.79690(19) 0.73323(10) 0.26925(13) 0.0663(4) Uani 1 1 d D . . . .
H15A H 0.906118 0.711829 0.270647 0.08 Uiso 0.757(10) 1 calc R U P B 1
H15B H 0.793493 0.794097 0.251508 0.08 Uiso 0.757(10) 1 calc R U P B 1
H15C H 0.846784 0.789535 0.268084 0.08 Uiso 0.243(10) 1 calc R U P B 2
H15D H 0.87424 0.68975 0.256272 0.08 Uiso 0.243(10) 1 calc R U P B 2
C13 C 0.53383(19) 0.68284(12) 0.24284(13) 0.0725(5) Uani 1 1 d D . . . .
H13A H 0.472112 0.735855 0.229184 0.087 Uiso 0.757(10) 1 calc R U P B 1
H13B H 0.463585 0.634657 0.216759 0.087 Uiso 0.757(10) 1 calc R U P B 1
H13C H 0.433213 0.715306 0.233722 0.087 Uiso 0.243(10) 1 calc R U P B 2
H13D H 0.510227 0.626565 0.210118 0.087 Uiso 0.243(10) 1 calc R U P B 2
C12 C 0.2680(9) 0.7651(5) 0.4373(7) 0.0598(11) Uani 0.588(12) 1 d D U P A 1
H12A H 0.186403 0.744259 0.377743 0.072 Uiso 0.588(12) 1 calc R U P A 1
H12B H 0.361391 0.785513 0.40912 0.072 Uiso 0.588(12) 1 calc R U P A 1
C11 C 0.2011(9) 0.8341(3) 0.4986(4) 0.0653(10) Uani 0.588(12) 1 d D U P A 1
H11A H 0.121166 0.868352 0.450901 0.078 Uiso 0.588(12) 1 calc R U P A 1
H11B H 0.28687 0.871603 0.534871 0.078 Uiso 0.588(12) 1 calc R U P A 1
C14 C 0.6771(3) 0.6846(3) 0.1908(2) 0.0689(9) Uani 0.757(10) 1 d D . P B 1
H14A H 0.653387 0.713712 0.121327 0.083 Uiso 0.757(10) 1 calc R U P B 1
H14B H 0.715542 0.626802 0.180422 0.083 Uiso 0.757(10) 1 calc R U P B 1
C14A C 0.6520(10) 0.7282(9) 0.1898(6) 0.072(3) Uani 0.243(10) 1 d D . P B 2
H14C H 0.6709 0.696461 0.126803 0.086 Uiso 0.243(10) 1 calc R U P B 2
H14D H 0.612888 0.785325 0.167118 0.086 Uiso 0.243(10) 1 calc R U P B 2
C12A C 0.3005(13) 0.7787(8) 0.4588(10) 0.066(2) Uani 0.412(12) 1 d . U P A 2
H12C H 0.295478 0.768025 0.382147 0.08 Uiso 0.412(12) 1 calc R U P A 2
H12D H 0.394976 0.814251 0.48494 0.08 Uiso 0.412(12) 1 calc R U P A 2
C11A C 0.1511(8) 0.8233(5) 0.4759(7) 0.0608(10) Uani 0.412(12) 1 d . U P A 2
H11C H 0.167495 0.885079 0.482138 0.073 Uiso 0.412(12) 1 calc R U P A 2
H11D H 0.06052 0.81135 0.417494 0.073 Uiso 0.412(12) 1 calc R U P A 2

loop_
    _atom_site_aniso_label
    _atom_site_aniso_U_11
    _atom_site_aniso_U_22
    _atom_site_aniso_U_33
    _atom_site_aniso_U_23
    _atom_site_aniso_U_13
    _atom_site_aniso_U_12
Na1 0.0391(2) 0.0427(2) 0.0501(3) 0.00590(18) 0.00808(19) -0.00078(17)
O1 0.0515(5) 0.0455(5) 0.0772(6) 0.0088(4) 0.0232(5) 0.0048(4)
O2 0.0524(5) 0.0624(6) 0.0555(5) 0.0125(4) 0.0082(4) -0.0096(4)
N1 0.0357(4) 0.0572(6) 0.0362(4) -0.0008(4) 0.0057(3) -0.0026(4)
C005 0.0407(5) 0.0342(5) 0.0378(5) 0.0005(4) 0.0088(4) -0.0030(4)
C4 0.0503(6) 0.0364(5) 0.0372(5) 0.0002(4) 0.0051(4) -0.0049(4)
C8 0.0454(6) 0.0494(6) 0.0546(7) -0.0008(5) 0.0166(5) 0.0009(5)
C1 0.0409(6) 0.0704(8) 0.0423(6) -0.0004(5) 0.0116(5) -0.0038(5)
C5 0.0781(9) 0.0501(7) 0.0367(6) -0.0014(5) 0.0088(6) -0.0104(6)
C3 0.0442(6) 0.0639(8) 0.0480(6) 0.0008(6) -0.0033(5) -0.0013(5)
C7 0.0687(9) 0.0521(7) 0.0722(9) -0.0062(6) 0.0400(7) -0.0022(6)
C2 0.0418(6) 0.0654(8) 0.0571(7) 0.0017(6) 0.0117(5) 0.0053(5)
C16 0.0579(8) 0.0604(8) 0.0619(8) -0.0053(6) 0.0083(6) -0.0116(6)
C6 0.0952(11) 0.0569(8) 0.0490(7) -0.0087(6) 0.0344(7) -0.0118(7)
C9 0.0544(8) 0.0638(9) 0.0837(10) 0.0068(7) 0.0268(7) -0.0037(6)
C10 0.0469(7) 0.0760(10) 0.0751(9) -0.0138(7) 0.0121(6) 0.0074(6)
C15 0.0600(8) 0.0614(9) 0.0829(10) 0.0092(7) 0.0271(8) -0.0014(7)
C13 0.0646(9) 0.0802(11) 0.0646(9) 0.0217(8) -0.0089(7) -0.0095(8)
C12 0.066(3) 0.052(2) 0.062(2) 0.0021(11) 0.0136(18) 0.011(2)
C11 0.075(3) 0.0548(16) 0.062(2) -0.0008(12) 0.0046(17) 0.0203(18)
C14 0.0881(17) 0.069(2) 0.0506(11) 0.0010(12) 0.0146(10) 0.0042(13)
C14A 0.097(6) 0.065(6) 0.057(4) 0.010(4) 0.024(4) 0.009(4)
C12A 0.068(4) 0.059(4) 0.077(6) 0.021(3) 0.026(4) 0.011(3)
C11A 0.052(2) 0.047(2) 0.077(2) -0.0039(19) -0.005(2) 0.0046(17)


#----------------------------------------------------------------------------#
#                   MOLECULAR GEOMETRY                                       #
#----------------------------------------------------------------------------#

_geom_special_details
;
 All esds (except the esd in the dihedral angle between two l.s. planes)
 are estimated using the full covariance matrix.  The cell esds are taken
 into account individually in the estimation of esds in distances, angles
 and torsion angles; correlations between esds in cell parameters are only
 used when they are defined by crystal symmetry.  An approximate (isotropic)
 treatment of cell esds is used for estimating esds involving l.s. planes.
;
loop_
    _geom_bond_atom_site_label_1
    _geom_bond_atom_site_label_2
    _geom_bond_distance
    _geom_bond_site_symmetry_2
    _geom_bond_publ_flag
Na1 Na1 3.1315(9) 3_666 ?
Na1 O1 2.3571(10) . ?
Na1 O2 2.3110(10) . ?
Na1 N1 2.3783(10) . ?
Na1 N1 2.4102(11) 3_666 ?
Na1 C005 3.1029(11) 3_666 ?
O1 C9 1.4189(17) . ?
O1 C12 1.432(10) . ?
O1 C12A 1.428(14) . ?
O2 C16 1.4238(16) . ?
O2 C13 1.4173(18) . ?
N1 C005 1.3591(14) . ?
N1 C1 1.4571(15) . ?
C005 C4 1.4292(15) . ?
C005 C8 1.4290(15) . ?
C4 C5 1.3863(17) . ?
C4 C3 1.5098(18) . ?
C8 H8 0.95 . ?
C8 C7 1.3759(19) . ?
C1 H1A 0.99 . ?
C1 H1B 0.99 . ?
C1 C2 1.5102(19) . ?
C5 H5 0.95 . ?
C5 C6 1.383(2) . ?
C3 H3A 0.99 . ?
C3 H3B 0.99 . ?
C3 C2 1.5160(19) . ?
C7 H7 0.95 . ?
C7 C6 1.383(2) . ?
C2 H2A 0.99 . ?
C2 H2B 0.99 . ?
C16 H16A 0.99 . ?
C16 H16B 0.99 . ?
C16 C15 1.5003(18) . ?
C6 H6 0.95 . ?
C9 H9A 0.99 . ?
C9 H9B 0.99 . ?
C9 C10 1.517(2) . ?
C10 H10A 0.99 . ?
C10 H10B 0.99 . ?
C10 H10C 0.99 . ?
C10 H10D 0.99 . ?
C10 C11 1.524(6) . ?
C10 C11A 1.502(9) . ?
C15 H15A 0.99 . ?
C15 H15B 0.99 . ?
C15 H15C 0.99 . ?
C15 H15D 0.99 . ?
C15 C14 1.507(3) . ?
C15 C14A 1.452(9) . ?
C13 H13A 0.99 . ?
C13 H13B 0.99 . ?
C13 H13C 0.99 . ?
C13 H13D 0.99 . ?
C13 C14 1.499(2) . ?
C13 C14A 1.501(2) . ?
C12 H12A 0.99 . ?
C12 H12B 0.99 . ?
C12 C11 1.518(3) . ?
C11 H11A 0.99 . ?
C11 H11B 0.99 . ?
C14 H14A 0.99 . ?
C14 H14B 0.99 . ?
C14A H14C 0.99 . ?
C14A H14D 0.99 . ?
C12A H12C 0.99 . ?
C12A H12D 0.99 . ?
C12A C11A 1.511(9) . ?
C11A H11C 0.99 . ?
C11A H11D 0.99 . ?

loop_
    _geom_angle_atom_site_label_1
    _geom_angle_atom_site_label_2
    _geom_angle_atom_site_label_3
    _geom_angle
    _geom_angle_site_symmetry_1
    _geom_angle_site_symmetry_3
    _geom_angle_publ_flag
O1 Na1 Na1 130.76(3) . 3_666 ?
O1 Na1 N1 107.07(4) . 3_666 ?
O1 Na1 N1 124.21(4) . . ?
O1 Na1 C005 116.15(4) . 3_666 ?
O2 Na1 Na1 130.35(4) . 3_666 ?
O2 Na1 O1 98.10(4) . . ?
O2 Na1 N1 113.86(4) . . ?
O2 Na1 N1 116.24(4) . 3_666 ?
O2 Na1 C005 91.73(3) . 3_666 ?
N1 Na1 Na1 48.72(3) 3_666 3_666 ?
N1 Na1 Na1 49.60(3) . 3_666 ?
N1 Na1 N1 98.32(3) . 3_666 ?
N1 Na1 C005 107.60(4) . 3_666 ?
N1 Na1 C005 24.69(3) 3_666 3_666 ?
C005 Na1 Na1 61.99(2) 3_666 3_666 ?
C9 O1 Na1 131.50(8) . . ?
C9 O1 C12 106.0(3) . . ?
C9 O1 C12A 108.6(4) . . ?
C12 O1 Na1 115.7(2) . . ?
C12A O1 Na1 118.5(4) . . ?
C16 O2 Na1 126.67(8) . . ?
C13 O2 Na1 125.28(8) . . ?
C13 O2 C16 108.01(11) . . ?
Na1 N1 Na1 81.68(3) . 3_666 ?
C005 N1 Na1 115.71(7) . . ?
C005 N1 Na1 107.52(7) . 3_666 ?
C005 N1 C1 114.66(9) . . ?
C1 N1 Na1 118.02(7) . . ?
C1 N1 Na1 114.32(8) . 3_666 ?
N1 C005 Na1 47.79(5) . 3_666 ?
N1 C005 C4 125.35(10) . . ?
N1 C005 C8 118.79(10) . . ?
C4 C005 Na1 135.85(7) . 3_666 ?
C8 C005 Na1 87.59(7) . 3_666 ?
C8 C005 C4 115.85(10) . . ?
C005 C4 C3 118.88(10) . . ?
C5 C4 C005 119.82(12) . . ?
C5 C4 C3 121.29(11) . . ?
C005 C8 H8 118.8 . . ?
C7 C8 C005 122.31(13) . . ?
C7 C8 H8 118.8 . . ?
N1 C1 H1A 108.7 . . ?
N1 C1 H1B 108.7 . . ?
N1 C1 C2 114.15(10) . . ?
H1A C1 H1B 107.6 . . ?
C2 C1 H1A 108.7 . . ?
C2 C1 H1B 108.7 . . ?
C4 C5 H5 118.6 . . ?
C6 C5 C4 122.88(13) . . ?
C6 C5 H5 118.6 . . ?
C4 C3 H3A 109.6 . . ?
C4 C3 H3B 109.6 . . ?
C4 C3 C2 110.45(10) . . ?
H3A C3 H3B 108.1 . . ?
C2 C3 H3A 109.6 . . ?
C2 C3 H3B 109.6 . . ?
C8 C7 H7 119.6 . . ?
C8 C7 C6 120.85(13) . . ?
C6 C7 H7 119.6 . . ?
C1 C2 C3 108.91(11) . . ?
C1 C2 H2A 109.9 . . ?
C1 C2 H2B 109.9 . . ?
C3 C2 H2A 109.9 . . ?
C3 C2 H2B 109.9 . . ?
H2A C2 H2B 108.3 . . ?
O2 C16 H16A 110.2 . . ?
O2 C16 H16B 110.2 . . ?
O2 C16 C15 107.43(12) . . ?
H16A C16 H16B 108.5 . . ?
C15 C16 H16A 110.2 . . ?
C15 C16 H16B 110.2 . . ?
C5 C6 C7 118.23(12) . . ?
C5 C6 H6 120.9 . . ?
C7 C6 H6 120.9 . . ?
O1 C9 H9A 110.4 . . ?
O1 C9 H9B 110.4 . . ?
O1 C9 C10 106.65(12) . . ?
H9A C9 H9B 108.6 . . ?
C10 C9 H9A 110.4 . . ?
C10 C9 H9B 110.4 . . ?
C9 C10 H10A 111 . . ?
C9 C10 H10B 111 . . ?
C9 C10 H10C 111.2 . . ?
C9 C10 H10D 111.2 . . ?
C9 C10 C11 104.01(19) . . ?
H10A C10 H10B 109 . . ?
H10C C10 H10D 109.1 . . ?
C11 C10 H10A 111 . . ?
C11 C10 H10B 111 . . ?
C11A C10 C9 102.9(3) . . ?
C11A C10 H10C 111.2 . . ?
C11A C10 H10D 111.2 . . ?
C16 C15 H15A 111 . . ?
C16 C15 H15B 111 . . ?
C16 C15 H15C 110.7 . . ?
C16 C15 H15D 110.7 . . ?
C16 C15 C14 103.94(13) . . ?
H15A C15 H15B 109 . . ?
H15C C15 H15D 108.8 . . ?
C14 C15 H15A 111 . . ?
C14 C15 H15B 111 . . ?
C14A C15 C16 105.4(2) . . ?
C14A C15 H15C 110.7 . . ?
C14A C15 H15D 110.7 . . ?
O2 C13 H13A 111 . . ?
O2 C13 H13B 111 . . ?
O2 C13 H13C 109.9 . . ?
O2 C13 H13D 109.9 . . ?
O2 C13 C14 103.95(15) . . ?
O2 C13 C14A 108.9(4) . . ?
H13A C13 H13B 109 . . ?
H13C C13 H13D 108.3 . . ?
C14 C13 H13A 111 . . ?
C14 C13 H13B 111 . . ?
C14A C13 H13C 109.9 . . ?
C14A C13 H13D 109.9 . . ?
O1 C12 H12A 111.1 . . ?
O1 C12 H12B 111.1 . . ?
O1 C12 C11 103.2(5) . . ?
H12A C12 H12B 109.1 . . ?
C11 C12 H12A 111.1 . . ?
C11 C12 H12B 111.1 . . ?
C10 C11 H11A 111 . . ?
C10 C11 H11B 111 . . ?
C12 C11 C10 103.7(5) . . ?
C12 C11 H11A 111 . . ?
C12 C11 H11B 111 . . ?
H11A C11 H11B 109 . . ?
C15 C14 H14A 111.2 . . ?
C15 C14 H14B 111.2 . . ?
C13 C14 C15 102.83(17) . . ?
C13 C14 H14A 111.2 . . ?
C13 C14 H14B 111.2 . . ?
H14A C14 H14B 109.1 . . ?
C15 C14A C13 105.5(5) . . ?
C15 C14A H14C 110.6 . . ?
C15 C14A H14D 110.6 . . ?
C13 C14A H14C 110.6 . . ?
C13 C14A H14D 110.6 . . ?
H14C C14A H14D 108.8 . . ?
O1 C12A H12C 110 . . ?
O1 C12A H12D 110 . . ?
O1 C12A C11A 108.3(8) . . ?
H12C C12A H12D 108.4 . . ?
C11A C12A H12C 110 . . ?
C11A C12A H12D 110 . . ?
C10 C11A C12A 102.3(7) . . ?
C10 C11A H11C 111.3 . . ?
C10 C11A H11D 111.3 . . ?
C12A C11A H11C 111.3 . . ?
C12A C11A H11D 111.3 . . ?
H11C C11A H11D 109.2 . . ?

loop_
    _geom_torsion_atom_site_label_1
    _geom_torsion_atom_site_label_2
    _geom_torsion_atom_site_label_3
    _geom_torsion_atom_site_label_4
    _geom_torsion
    _geom_torsion_site_symmetry_1
    _geom_torsion_site_symmetry_2
    _geom_torsion_site_symmetry_3
    _geom_torsion_site_symmetry_4
    _geom_torsion_publ_flag
Na1 O1 C9 C10 177.64(9) . . . . ?
Na1 O1 C12 C11 -163.7(5) . . . . ?
Na1 O1 C12A C11A 163.3(6) . . . . ?
Na1 O2 C16 C15 160.85(10) . . . . ?
Na1 O2 C13 C14 -144.0(2) . . . . ?
Na1 O2 C13 C14A -172.6(6) . . . . ?
Na1 N1 C005 Na1 89.06(6) . . . 3_666 ?
Na1 N1 C005 C4 -147.96(9) . . . . ?
Na1 N1 C005 C4 122.98(10) 3_666 . . . ?
Na1 N1 C005 C8 -55.73(11) 3_666 . . . ?
Na1 N1 C005 C8 33.33(13) . . . . ?
Na1 N1 C1 C2 -87.12(12) 3_666 . . . ?
Na1 N1 C1 C2 179.40(9) . . . . ?
Na1 C005 C4 C5 -118.10(12) 3_666 . . . ?
Na1 C005 C4 C3 60.36(15) 3_666 . . . ?
Na1 C005 C8 C7 143.45(12) 3_666 . . . ?
O1 C9 C10 C11 11.3(3) . . . . ?
O1 C9 C10 C11A 30.8(3) . . . . ?
O1 C12 C11 C10 -33.1(7) . . . . ?
O1 C12A C11A C10 23.9(11) . . . . ?
O2 C16 C15 C14 -6.7(2) . . . . ?
O2 C16 C15 C14A 22.5(6) . . . . ?
O2 C13 C14 C15 -37.1(3) . . . . ?
O2 C13 C14A C15 8.7(10) . . . . ?
N1 C005 C4 C5 178.76(11) . . . . ?
N1 C005 C4 C3 -2.78(17) . . . . ?
N1 C005 C8 C7 -178.77(12) . . . . ?
N1 C1 C2 C3 -60.94(15) . . . . ?
C005 N1 C1 C2 37.69(16) . . . . ?
C005 C4 C5 C6 0.80(19) . . . . ?
C005 C4 C3 C2 -20.78(16) . . . . ?
C005 C8 C7 C6 -0.5(2) . . . . ?
C4 C005 C8 C7 2.40(17) . . . . ?
C4 C5 C6 C7 1.2(2) . . . . ?
C4 C3 C2 C1 49.72(15) . . . . ?
C8 C005 C4 C5 -2.50(16) . . . . ?
C8 C005 C4 C3 175.96(11) . . . . ?
C8 C7 C6 C5 -1.3(2) . . . . ?
C1 N1 C005 Na1 -128.32(12) . . . 3_666 ?
C1 N1 C005 C4 -5.34(16) . . . . ?
C1 N1 C005 C8 175.96(11) . . . . ?
C5 C4 C3 C2 157.65(12) . . . . ?
C3 C4 C5 C6 -177.62(13) . . . . ?
C16 O2 C13 C14 34.1(2) . . . . ?
C16 O2 C13 C14A 5.4(6) . . . . ?
C16 C15 C14 C13 26.2(3) . . . . ?
C16 C15 C14A C13 -18.5(9) . . . . ?
C9 O1 C12 C11 41.6(6) . . . . ?
C9 O1 C12A C11A -5.0(10) . . . . ?
C9 C10 C11 C12 13.3(6) . . . . ?
C9 C10 C11A C12A -32.2(8) . . . . ?
C13 O2 C16 C15 -17.16(17) . . . . ?
C12 O1 C9 C10 -33.4(3) . . . . ?
C12A O1 C9 C10 -16.2(6) . . . . ?


#----------------------------------------------------------------------------#
#                   VALIDATION REPLY FORM                                    #
#----------------------------------------------------------------------------#


#----------------------------------------------------------------------------#
#                   SHELX RES FILE                                           #
#----------------------------------------------------------------------------#

_shelx_res_file
;
TITL 23eh266_ap-1132_a.res in P2(1)/c
    23eh266_ap-1132.res
    created by SHELXL-2018/3 at 10:03:50 on 10-Oct-2023
REM Old TITL 23EH266_AP-1132_A1 in P2(1)/c
REM SHELXT solution in P2(1)/c: R1 0.154, Rweak 0.019, Alpha 0.025
REM <I/s> 0.580 for 139 systematic absences, Orientation as input
REM Formula found by SHELXT: C16 N2 O2 Na
CELL 0.71073 8.544771 15.844993 12.819413 90 100.7336 90
ZERR 2 0.000166 0.000298 0.000247 0 0.0019 0
LATT 1
SYMM -X,0.5+Y,0.5-Z
SFAC C H N Na O
UNIT 68 104 4 4 8
SADI 0.002 C14 C13 C14A C13 C16 C15
SADI 0.002 C12A C11 C12 C11 C9 C10
DELU 0.001 0.001 C11 C12 C10 O1
DELU 0.001 0.001 C10 C11A C12A O1

L.S. 20 0 0
PLAN  20
SIZE 0.157 0.188 0.219
TEMP -100
CONF
BOND
list 4
fmap 2 53
MORE -1
BOND $H
ACTA
REM <olex2.extras>
REM <HklSrc "%.\\23EH266_AP-1132.hkl">
REM </olex2.extras>

WGHT    0.065900    0.268900
FVAR       0.62848   0.75744   0.58841
NA1   4    0.486523    0.596264    0.472196    11.00000    0.03915    0.04270 =
         0.05007    0.00590    0.00808   -0.00078
O1    5    0.312754    0.700659    0.515484    11.00000    0.05149    0.04546 =
         0.07722    0.00875    0.02324    0.00476
O2    5    0.598772    0.673843    0.352340    11.00000    0.05235    0.06242 =
         0.05552    0.01255    0.00824   -0.00960
N1    3    0.675546    0.522232    0.599206    11.00000    0.03569    0.05717 =
         0.03616   -0.00078    0.00568   -0.00259
C005  1    0.659961    0.531646    0.702156    11.00000    0.04074    0.03416 =
         0.03778    0.00052    0.00878   -0.00299
C4    1    0.788009    0.530857    0.791516    11.00000    0.05031    0.03642 =
         0.03722    0.00016    0.00511   -0.00486
C8    1    0.504037    0.541642    0.725765    11.00000    0.04544    0.04941 =
         0.05457   -0.00075    0.01660    0.00094
AFIX  43
H8    2    0.414860    0.540357    0.669103    11.00000   -1.20000
AFIX   0
C1    1    0.839521    0.518349    0.582608    11.00000    0.04090    0.07038 =
         0.04233   -0.00043    0.01159   -0.00384
AFIX  23
H1A   2    0.879930    0.576625    0.578942    11.00000   -1.20000
H1B   2    0.840777    0.491043    0.513308    11.00000   -1.20000
AFIX   0
C5    1    0.756770    0.542781    0.892795    11.00000    0.07810    0.05008 =
         0.03672   -0.00145    0.00875   -0.01044
AFIX  43
H5    2    0.843628    0.542767    0.951077    11.00000   -1.20000
AFIX   0
C3    1    0.955046    0.514722    0.773435    11.00000    0.04417    0.06394 =
         0.04804    0.00084   -0.00329   -0.00134
AFIX  23
H3A   2    1.012866    0.479082    0.831502    11.00000   -1.20000
H3B   2    1.012711    0.568969    0.774113    11.00000   -1.20000
AFIX   0
C7    1    0.478520    0.553065    0.827672    11.00000    0.06873    0.05211 =
         0.07220   -0.00619    0.04002   -0.00219
AFIX  43
H7    2    0.372907    0.559918    0.839786    11.00000   -1.20000
AFIX   0
C2    1    0.950948    0.470834    0.667878    11.00000    0.04181    0.06544 =
         0.05708    0.00174    0.01167    0.00529
AFIX  23
H2A   2    1.059244    0.469432    0.650807    11.00000   -1.20000
H2B   2    0.913537    0.411990    0.671821    11.00000   -1.20000
AFIX   0
C16   1    0.746121    0.718261    0.373620    11.00000    0.05787    0.06041 =
         0.06186   -0.00533    0.00828   -0.01165
AFIX  23
H16A  2    0.827477    0.684553    0.420994    11.00000   -1.20000
H16B  2    0.732836    0.772707    0.408843    11.00000   -1.20000
AFIX   0
C6    1    0.604685    0.554697    0.912718    11.00000    0.09520    0.05686 =
         0.04898   -0.00874    0.03437   -0.01180
AFIX  43
H6    2    0.587336    0.563761    0.982932    11.00000   -1.20000
AFIX   0
C9    1    0.188101    0.696631    0.574590    11.00000    0.05439    0.06375 =
         0.08368    0.00681    0.02680   -0.00367
AFIX  23
H9A   2    0.229020    0.675441    0.647197    11.00000   -1.20000
H9B   2    0.102766    0.658288    0.539607    11.00000   -1.20000
AFIX   0
C10   1    0.124484    0.785739    0.578764    11.00000    0.04688    0.07600 =
         0.07515   -0.01385    0.01212    0.00744
PART 1
AFIX  23
H10A  2    0.155925    0.810017    0.650781    31.00000   -1.20000
H10B  2    0.006896    0.786694    0.558468    31.00000   -1.20000
AFIX  23
PART 2
H10C  2    0.009918    0.785414    0.582834   -31.00000   -1.20000
H10D  2    0.184074    0.817137    0.640337   -31.00000   -1.20000
AFIX   0
PART 0
C15   1    0.796897    0.733234    0.269246    11.00000    0.06000    0.06145 =
         0.08286    0.00921    0.02706   -0.00141
PART 1
AFIX  23
H15A  2    0.906118    0.711829    0.270647    21.00000   -1.20000
H15B  2    0.793493    0.794097    0.251508    21.00000   -1.20000
AFIX  23
PART 2
H15C  2    0.846784    0.789535    0.268084   -21.00000   -1.20000
H15D  2    0.874240    0.689750    0.256272   -21.00000   -1.20000
AFIX   0
PART 0
C13   1    0.533830    0.682837    0.242837    11.00000    0.06459    0.08017 =
         0.06463    0.02172   -0.00889   -0.00951
PART 1
AFIX  23
H13A  2    0.472112    0.735855    0.229184    21.00000   -1.20000
H13B  2    0.463585    0.634657    0.216759    21.00000   -1.20000
AFIX  23
PART 2
H13C  2    0.433213    0.715306    0.233722   -21.00000   -1.20000
H13D  2    0.510227    0.626565    0.210118   -21.00000   -1.20000
AFIX   0
PART 1
C12   1    0.267988    0.765084    0.437336    31.00000    0.06624    0.05210 =
         0.06177    0.00208    0.01361    0.01051
AFIX  23
H12A  2    0.186403    0.744259    0.377743    31.00000   -1.20000
H12B  2    0.361391    0.785513    0.409120    31.00000   -1.20000
AFIX   0
C11   1    0.201113    0.834062    0.498595    31.00000    0.07542    0.05485 =
         0.06238   -0.00082    0.00457    0.02031
AFIX  23
H11A  2    0.121166    0.868352    0.450901    31.00000   -1.20000
H11B  2    0.286870    0.871603    0.534871    31.00000   -1.20000
AFIX   0
C14   1    0.677090    0.684581    0.190802    21.00000    0.08814    0.06866 =
         0.05058    0.00097    0.01456    0.00422
AFIX  23
H14A  2    0.653387    0.713712    0.121327    21.00000   -1.20000
H14B  2    0.715542    0.626802    0.180422    21.00000   -1.20000
AFIX   0
PART 2
C14A  1    0.651956    0.728172    0.189826   -21.00000    0.09736    0.06458 =
         0.05702    0.00959    0.02364    0.00918
AFIX  23
H14C  2    0.670900    0.696461    0.126803   -21.00000   -1.20000
H14D  2    0.612888    0.785325    0.167118   -21.00000   -1.20000
AFIX   0
C12A  1    0.300526    0.778708    0.458792   -31.00000    0.06842    0.05857 =
         0.07729    0.02090    0.02608    0.01067
AFIX  23
H12C  2    0.295478    0.768025    0.382147   -31.00000   -1.20000
H12D  2    0.394976    0.814251    0.484940   -31.00000   -1.20000
AFIX   0
C11A  1    0.151108    0.823297    0.475925   -31.00000    0.05179    0.04749 =
         0.07660   -0.00390   -0.00529    0.00459
AFIX  23
H11C  2    0.167495    0.885079    0.482138   -31.00000   -1.20000
H11D  2    0.060520    0.811350    0.417494   -31.00000   -1.20000
AFIX   0
HKLF 4


REM  23eh266_ap-1132_a.res in P2(1)/c
REM wR2 = 0.1368, GooF = S = 1.046, Restrained GooF = 1.045 for all data
REM R1 = 0.0461 for 4015 Fo > 4sig(Fo) and 0.0613 for all 5193 data
REM 219 parameters refined using 14 restraints

END

WGHT      0.0659      0.2691

REM Highest difference peak  0.337,  deepest hole -0.148,  1-sigma level  0.035
Q1    1   0.7275  0.5364  0.7455  11.00000  0.05    0.34
Q2    1   0.9690  0.5353  0.6815  11.00000  0.05    0.29
Q3    1   0.6140  0.6428  0.2264  11.00000  0.05    0.28
Q4    1   0.7581  0.5285  0.8376  11.00000  0.05    0.26
Q5    1   0.5825  0.5284  0.7163  11.00000  0.05    0.25
Q6    1   0.6034  0.5365  0.5618  11.00000  0.05    0.24
Q7    1   0.8772  0.4836  0.6228  11.00000  0.05    0.21
Q8    1   0.5062  0.5379  0.7821  11.00000  0.05    0.21
Q9    1   0.6762  0.5246  0.6562  11.00000  0.05    0.20
Q10   1   0.7689  0.6834  0.2430  11.00000  0.05    0.20
Q11   1   0.7547  0.5224  0.5999  11.00000  0.05    0.20
Q12   1   0.1393  0.7357  0.5859  11.00000  0.05    0.19
Q13   1   0.5588  0.6779  0.3081  11.00000  0.05    0.19
Q14   1   0.8781  0.5101  0.7912  11.00000  0.05    0.18
Q15   1   0.5527  0.5621  0.8627  11.00000  0.05    0.18
Q16   1   0.2671  0.6864  0.4587  11.00000  0.05    0.18
Q17   1   0.1369  0.8011  0.5258  11.00000  0.05    0.18
Q18   1   0.2189  0.8015  0.4610  11.00000  0.05    0.18
Q19   1   0.6279  0.7031  0.3787  11.00000  0.05    0.18
Q20   1   0.6601  0.5410  0.8878  11.00000  0.05    0.15
;
_shelx_res_checksum                93373

#----------------------------------------------------------------------------#
#                   SHELX HKL FILE                                           #
#----------------------------------------------------------------------------#

_shelx_hkl_file
;
   0   0   2   12.88    0.56
   0   0  -2   12.94    0.56
   0   0  -2   14.38    0.66
   0   0   2   13.83    0.64
   0   0  -2   12.80    0.73
   0   0   2   13.78    0.72
   0   0  -2   12.54    0.70
   0   0   2   12.10    0.72
   0   0   2   12.88    0.59
   0   0  -2   12.85    0.59
   0   0  -2   13.44    0.63
   0   0   2   13.01    0.66
   0   0  -2   11.90    0.63
   0   0   2   15.26    0.61
   0   0  -2   12.52    0.58
   0   0   2   12.38    0.63
   0   0  -2   12.88    0.62
   0   0   2   13.76    0.61
   0   0  -2   12.34    0.68
   0   0   2   13.50    0.69
   0   0   2   12.27    0.60
   0   0  -2   12.54    0.60
   0   0   2   12.12    0.69
   0   0  -2   12.02    0.68
   0   0   3    0.02    0.30
   0   0   3    0.18    0.40
   0   0  -3    0.20    0.37
   0   0   3   -0.07    0.36
   0   0  -3    0.09    0.55
   0   0   3    0.25    0.62
   0   0  -3    0.51    0.45
   0   0   3    0.49    0.43
   0   0  -3    0.12    0.51
   0   0   3   -0.12    0.51
   0   0  -3   -0.37    0.60
   0   0   3   -0.03    0.58
   0   0  -3    0.44    0.27
   0   0  -3    0.30    0.43
   0   0   3    0.44    0.48
   0   0  -3   -0.35    0.51
   0   0   3    0.86    0.56
   0   0   3    0.15    0.38
   0   0  -3   -0.07    0.37
   0   0  -3   -0.04    0.31
   0   0  -3   -0.26    0.33
   0   0   3   -0.44    0.39
   0   0   3   -0.27    0.43
   0   0  -3    0.27    0.41
   0   0  -3   -0.14    0.47
   0   0   4  214.43    7.45
   0   0  -4  215.56    7.46
   0   0  -4  219.59    7.32
   0   0  -4  211.23    7.48
   0   0   4  202.37    7.49
   0   0  -4  223.96    7.54
   0   0   4  230.31    7.58
   0   0   4  213.97    7.58
   0   0   4  221.60    7.52
   0   0  -4  206.88    7.54
   0   0  -4  228.02    7.58
   0   0  -4  216.30    7.41
   0   0   4  217.12    7.40
   0   0   4  215.00    7.47
   0   0  -4  211.06    7.45
   0   0  -4  231.13    7.58
   0   0  -4  215.30    7.44
   0   0   4  230.39    7.47
   0   0   4  216.68    7.49
   0   0  -5    0.45    0.39
   0   0   5   -0.22    0.49
   0   0  -5    1.04    0.49
   0   0   5   -0.20    0.49
   0   0  -5   -0.26    0.71
   0   0  -5   -0.56    0.48
   0   0   5   -0.27    0.55
   0   0   5    0.03    0.35
   0   0   5    0.31    0.70
   0   0   5   -0.61    0.86
   0   0  -5   -0.21    0.69
   0   0  -5   -0.11    0.31
   0   0   5    0.30    0.42
   0   0  -5   -0.69    0.68
   0   0   5    0.05    0.73
   0   0  -5   -0.38    0.46
   0   0   5    0.15    0.59
   0   0  -5   -0.22    0.45
   0   0   5   -0.23    0.57
   0   0  -5   -0.36    0.59
   0   0  -6   77.87    3.13
   0   0   6   71.66    3.16
   0   0   6   72.52    2.92
   0   0  -6   76.35    2.92
   0   0   6   74.14    3.02
   0   0   6   73.22    3.10
   0   0  -6   76.29    3.09
   0   0  -6   81.48    3.15
   0   0   6   68.26    3.16
   0   0  -6   76.46    2.69
   0   0   6   77.13    2.91
   0   0  -6   73.86    2.84
   0   0  -6   80.19    3.08
   0   0   6   73.56    3.04
   0   0   6   76.49    3.02
   0   0  -6   79.57    3.02
   0   0  -6   77.05    2.93
   0   0   6   81.21    2.98
   0   0  -6   71.75    3.08
   0   0   6   72.76    3.10
   0   0   7    0.30    0.58
   0   0   7   -0.16    0.55
   0   0  -7    0.36    0.54
   0   0  -7   -0.44    0.81
   0   0   7    0.08    1.07
   0   0   7   -0.86    0.78
   0   0   7    0.26    0.66
   0   0  -7   -0.26    0.66
   0   0  -7   -0.08    0.75
   0   0   7   -0.07    0.90
   0   0   7   -0.95    1.02
   0   0  -7   -1.06    0.82
   0   0  -7   -0.76    0.67
   0   0  -7   -0.23    0.61
   0   0  -7    0.29    0.37
   0   0   7   -0.51    0.76
   0   0   7    2.13    0.99
   0   0  -7   -0.45    0.82
   0   0  -7    0.50    0.73
   0   0  -7   -0.29    0.50
   0   0   7   -0.21    0.55
   0   0  -7    0.42    0.60
   0   0  -8    6.99    0.66
   0   0  -8    7.22    1.13
   0   0  -8    6.48    0.68
   0   0  -8    7.54    0.75
   0   0   8    6.46    0.77
   0   0   8    6.60    0.77
   0   0  -8    6.43    0.81
   0   0   8    7.56    1.37
   0   0  -8    7.86    1.15
   0   0   8    5.57    0.98
   0   0   8    8.74    1.19
   0   0  -8    6.14    0.98
   0   0   8    6.81    0.95
   0   0  -8    9.02    1.00
   0   0  -8    7.37    1.09
   0   0   8    4.85    1.33
   0   0  -8    7.41    0.94
   0   0  -8    5.38    0.82
   0   0  -8    6.48    0.52
   0   0   8    7.71    1.13
   0   0  -8    5.71    0.96
   0   0  -8    6.34    1.04
   0   0   8    6.96    1.19
   0   0   8    6.23    0.79
   0   0  -8    7.23    0.82
   0   0   8    5.48    0.96
   0   0  -9    0.34    1.08
   0   0  -9    0.43    0.60
   0   0   9   -0.21    0.53
   0   0   9    0.61    0.70
   0   0   9    0.91    0.71
   0   0  -9   -0.57    0.98
   0   0   9    0.11    1.39
   0   0  -9   -0.40    0.74
   0   0   9   -0.34    0.98
   0   0  -9    1.21    0.93
   0   0   9   -0.29    1.22
   0   0  -9   -0.26    0.57
   0   0  -9   -0.60    1.02
   0   0   9   -1.04    1.53
   0   0  -9    0.09    0.41
   0   0  -9   -0.69    0.70
   0   0  -9   -1.05    0.84
   0   0   9    0.26    0.82
   0   0   9   -0.28    1.04
   0   0  -9   -0.41    0.73
   0   0  -9    0.09    0.90
   0   0  -9   -0.13    0.63
   0   0   9   -0.59    0.90
   0   0   9    0.10    1.16
   0   0  -9    0.98    0.99
   0   0 -10   76.16    3.24
   0   0 -10   76.34    3.29
   0   0  10   76.23    3.24
   0   0 -10   74.15    3.52
   0   0 -10   83.26    3.28
   0   0  10   77.77    3.84
   0   0  10   81.62    3.48
   0   0  10   70.05    3.58
   0   0 -10   73.00    3.48
   0   0 -10   74.56    3.55
   0   0  10   76.07    3.88
   0   0 -10   75.90    2.75
   0   0 -10   79.29    3.21
   0   0 -10   73.58    3.37
   0   0  10   83.23    3.45
   0   0 -10   76.73    3.09
   0   0  10   78.51    3.63
   0   0 -10   81.72    3.56
   0   0  10   72.53    3.46
   0   0  10   78.64    3.31
   0   0  10   76.69    3.06
   0   0 -10   80.88    3.72
   0   0 -10   77.87    3.08
   0   0 -10   72.77    3.42
   0   0  10   82.99    3.56
   0   0 -11   -1.01    1.29
   0   0  11   -0.38    0.65
   0   0  11   -1.01    0.94
   0   0  11   -0.68    0.83
   0   0 -11   -0.16    0.83
   0   0  11    0.95    1.85
   0   0  11   -0.83    1.26
   0   0 -11    0.13    1.10
   0   0 -11    0.32    0.76
   0   0 -11   -0.09    0.78
   0   0 -11   -0.13    1.22
   0   0 -11    0.04    0.38
   0   0 -11    0.66    0.84
   0   0  11   -0.32    1.01
   0   0 -11   -0.38    0.67
   0   0  11    1.36    1.33
   0   0  11   -0.79    1.49
   0   0 -11   -1.33    0.82
   0   0 -11   -1.07    0.93
   0   0  11   -1.00    1.11
   0   0  12    7.00    1.12
   0   0  12    3.47    0.96
   0   0 -12    5.79    1.09
   0   0  12    1.14    1.38
   0   0 -12    6.99    1.05
   0   0 -12    3.85    1.49
   0   0  12    6.66    0.85
   0   0 -12    4.27    0.90
   0   0 -12    4.88    0.34
   0   0 -12    3.31    1.00
   0   0  12    4.48    1.36
   0   0 -12    2.42    1.48
   0   0  12    4.39    1.55
   0   0  12    6.41    1.40
   0   0 -12    6.82    1.40
   0   0 -12    6.37    1.11
   0   0 -12    5.91    0.86
   0   0 -13    0.79    1.19
   0   0  13   -0.10    0.94
   0   0 -13    0.32    1.45
   0   0 -13   -0.21    0.88
   0   0 -13    0.68    0.92
   0   0  13   -1.07    0.99
   0   0 -13    0.35    0.73
   0   0  13   -0.49    1.79
   0   0  13   -0.90    0.75
   0   0 -13   -0.20    0.86
   0   0 -13    0.89    1.40
   0   0 -13    0.58    1.04
   0   0  13    2.00    1.30
   0   0 -13   -0.91    1.03
   0   0  14    0.92    1.02
   0   0  14    1.78    1.87
   0   0 -14   -0.22    0.76
   0   0 -14   -0.17    1.37
   0   0 -14    0.59    1.57
   0   0 -14    1.68    1.00
   0   0 -14   -0.17    1.47
   0   0 -14    0.74    1.06
   0   0  14   -0.17    1.35
   0   0  14    0.08    0.72
   0   0  15   -0.78    2.12
   0   0 -15   -0.21    1.71
   0   0 -15   -1.13    1.57
   0   0 -15    1.20    1.04
   0   0 -15    1.13    1.41
   0   0  15    1.23    1.08
   0   0 -15    0.26    1.13
   0   0  15   -1.86    1.56
   0   0  16   21.02    2.83
   0   0 -16   23.73    1.94
   0   0 -16   23.16    2.48
   0   0  16   24.34    1.94
   0   0 -16   20.05    1.81
   0   0 -16   20.47    2.49
   0   0  16   25.58    2.49
   0   0 -17    0.44    1.31
   0   0 -17    2.42    1.77
   0   0 -17    0.27    1.25
   0   0 -17   -0.43    1.98
   0   0 -17   -0.25    2.01
   0   0  17    1.11    1.25
   0   0  17   -1.08    1.84
   0  -1   1  761.53   26.53
   0  -1   1  847.50   26.56
   0   1  -1  859.35   26.56
   0   1   1  800.94   26.52
   0  -1  -1  797.36   26.52
   0  -1  -1  806.61   26.52
   0   1   1  825.44   26.52
   0  -1  -1  810.00   26.52
   0  -1  -1  736.09   26.52
   0  -1  -1  768.05   26.52
   0  -1   2  435.29   14.79
   0  -1  -2  444.52   14.83
   0   1   2  447.20   14.79
   0   1   2  437.23   14.83
   0  -1  -2  437.05   14.79
   0  -1   2  458.27   14.88
   0  -1   2  445.59   14.88
   0   1  -2  454.42   14.88
   0   1  -2  460.47   14.88
   0  -1  -2  474.84   14.92
   0   1   2  449.20   14.85
   0  -1  -2  429.29   14.85
   0  -1  -2  493.69   14.88
   0  -1  -2  427.89   14.86
   0   1  -2  437.74   14.87
   0   1   2  438.86   14.87
   0  -1   2  433.63   14.87
   0   1   2  453.55   14.88
   0   1  -2  436.34   14.84
   0   1  -2  445.97   14.88
   0  -1   2  449.99   14.89
   0   1  -2  441.44   14.81
   0   1  -2  454.31   14.80
   0  -1   2  446.41   14.80
   0  -1  -2  443.78   14.91
   0  -1   2  443.66   14.84
   0  -1  -2  442.94   14.78
   0   1  -2  438.08   14.88
   0   1   2  446.07   14.85
   0  -1  -2  425.27   14.85
   0  -1  -2  423.42   14.87
   0   1  -2  433.95   14.87
   0  -1   2  447.88   14.87
   0   1   2  440.14   14.87
   0   1  -2  469.29   14.90
   0   1  -2  441.75   14.86
   0  -1   2  457.62   14.86
   0  -1   2  491.08   14.90
   0   1  -2  442.99   14.77
   0  -1   2  434.68   14.77
   0  -1   2  436.93   14.85
   0   1  -2  434.07   14.85
   0   1   2  435.39   14.87
   0  -1  -2  427.67   14.87
   0  -1  -3   89.09    3.25
   0  -1   3   96.16    3.28
   0   1  -3   92.46    3.29
   0   1   3   91.45    3.23
   0  -1  -3   95.95    3.39
   0   1  -3   94.03    3.32
   0  -1   3   92.87    3.32
   0   1  -3   89.20    3.35
   0  -1   3   91.54    3.35
   0  -1  -3   95.91    3.30
   0  -1  -3   86.90    3.31
   0   1   3   88.28    3.32
   0  -1   3   94.20    3.34
   0   1   3   92.82    3.35
   0   1  -3   91.45    3.35
   0  -1   3   96.27    3.37
   0  -1  -3   89.89    3.35
   0   1  -3   90.69    3.29
   0   1   3   94.51    3.33
   0  -1   3   92.42    3.29
   0  -1  -3   92.82    3.33
   0  -1   3   89.58    3.35
   0   1  -3   91.70    3.23
   0   1  -3   91.05    3.34
   0  -1  -3   89.02    3.38
   0   1  -3   95.54    3.20
   0  -1   3   89.36    3.20
   0   1  -3   89.49    3.33
   0  -1  -3   92.18    3.23
   0   1  -3   93.66    3.37
   0   1  -3   95.77    3.19
   0   1   3   96.63    3.30
   0  -1  -3   93.03    3.29
   0   1   3   90.72    3.24
   0   1   3   89.25    3.23
   0  -1  -3   94.43    3.25
   0  -1   3   91.94    3.21
   0   1   3   96.77    3.37
   0   1  -3   94.03    3.37
   0  -1   3   96.89    3.36
   0  -1  -3   94.33    3.36
   0   1   3   88.37    3.33
   0  -1  -3   90.24    3.33
   0   1  -3   88.62    3.31
   0  -1   3   91.81    3.33
   0  -1   4    2.33    0.36
   0   1  -4    2.00    0.37
   0  -1  -4    2.30    0.39
   0   1   4    2.59    0.40
   0   1   4    2.22    0.41
   0  -1   4    2.08    0.47
   0   1  -4    4.64    0.55
   0   1   4    1.89    0.38
   0  -1  -4    1.61    0.65
   0  -1  -4    2.57    0.47
   0   1  -4    2.25    0.57
   0   1   4    1.99    0.55
   0   1   4    3.23    0.64
   0  -1   4    1.70    0.61
   0   1   4    2.25    0.51
   0   1  -4    2.65    0.49
   0  -1   4    2.60    0.48
   0   1  -4    2.16    0.38
   0  -1   4    2.27    0.59
   0   1   4    1.50    0.79
   0  -1  -4    2.48    0.55
   0   1  -4    1.97    0.52
   0  -1   4    2.23    0.53
   0  -1  -4    2.36    0.41
   0   1  -4    1.96    0.37
   0  -1   4    2.49    0.38
   0   1  -4    2.27    0.33
   0  -1  -4    2.03    0.43
   0   1  -4    2.52    0.42
   0   1  -4    1.76    0.43
   0  -1  -4    3.01    0.61
   0   1  -4    1.49    0.55
   0  -1  -4    1.35    0.41
   0  -1   4    2.59    0.45
   0   1  -4    2.21    0.51
   0  -1  -4    2.20    0.54
   0  -1  -5    2.16    0.48
   0  -1   5    2.14    0.49
   0  -1   5    1.62    0.40
   0  -1  -5    2.04    0.44
   0   1  -5    2.20    0.42
   0   1   5    1.07    0.42
   0  -1   5    0.80    0.56
   0   1   5    1.02    0.45
   0  -1   5    2.16    0.58
   0   1   5    1.53    0.43
   0  -1  -5    1.71    0.57
   0   1  -5    1.30    0.66
   0  -1  -5    2.10    0.76
   0   1   5    2.45    0.69
   0   1   5    1.04    0.67
   0  -1   5    1.67    0.69
   0  -1   5    2.33    0.59
   0   1   5    1.66    0.57
   0   1  -5    1.35    0.73
   0   1   5    0.81    0.96
   0  -1   5    1.78    0.78
   0  -1  -5    1.56    0.78
   0  -1   5    1.80    0.41
   0   1  -5    1.59    0.39
   0  -1  -5    1.27    0.31
   0  -1   5    2.31    0.64
   0  -1  -5    1.05    0.45
   0   1  -5    0.65    0.59
   0  -1  -5    1.61    0.62
   0   1  -5    1.09    0.49
   0  -1  -5    1.69    0.56
   0  -1  -5    2.29    0.68
   0   1  -5    2.56    0.67
   0  -1   5    1.25    0.73
   0   1   5    0.62    0.67
   0   1  -5    2.22    0.50
   0   1  -5    1.42    0.37
   0   1   5    2.29    0.65
   0  -1   5    2.07    0.64
   0   1   6   66.56    2.76
   0  -1   6   70.55    2.88
   0   1   6   72.55    2.75
   0  -1   6   66.96    2.83
   0  -1  -6   71.24    3.03
   0  -1   6   69.25    3.00
   0   1  -6   71.97    2.97
   0  -1  -6   74.09    2.81
   0   1   6   71.95    3.10
   0  -1   6   62.77    2.84
   0   1   6   61.69    2.87
   0  -1   6   74.16    3.07
   0  -1  -6   75.93    2.98
   0   1  -6   92.18    3.19
   0   1   6   70.96    2.98
   0   1   6   73.41    2.92
   0  -1   6   74.03    2.87
   0  -1  -6   79.01    3.01
   0   1  -6   69.72    2.86
   0   1  -6   73.04    2.99
   0  -1   6   73.21    3.02
   0  -1  -6   68.91    3.00
   0   1  -6   72.85    2.60
   0   1   6   62.64    3.10
   0  -1  -6   71.42    2.54
   0   1  -6   68.54    2.87
   0  -1  -6   79.31    2.75
   0  -1   6   69.91    2.67
   0   1  -6   72.93    2.70
   0  -1   6   70.39    2.97
   0  -1  -6   73.89    2.97
   0   1  -6   74.87    2.98
   0   1   6   73.45    2.99
   0  -1   6   63.75    2.77
   0   1   6   70.86    2.83
   0  -1  -6   71.96    2.82
   0   1  -6   71.30    2.77
   0   1  -6   76.03    2.96
   0  -1   6   76.54    2.95
   0  -1  -6   70.12    2.92
   0   1   6   75.96    2.97
   0   1  -6   71.02    2.66
   0   1  -6   66.90    2.97
   0   1   7   75.36    3.04
   0  -1   7   79.14    3.16
   0  -1  -7   77.95    3.27
   0  -1   7   78.54    3.31
   0   1   7   73.35    3.00
   0   1  -7   78.08    3.24
   0   1  -7   72.41    3.05
   0  -1   7   76.13    3.10
   0   1   7   73.74    3.43
   0  -1  -7   76.60    3.08
   0   1   7   70.99    3.14
   0  -1   7   74.99    3.15
   0  -1  -7   68.33    3.13
   0   1  -7   78.82    3.14
   0  -1  -7   78.50    3.19
   0   1   7   79.35    3.19
   0  -1   7   81.02    3.16
   0  -1   7   76.05    3.30
   0   1  -7   79.34    3.25
   0   1  -7   77.95    3.01
   0  -1  -7   82.51    3.31
   0   1  -7   81.10    3.24
   0   1   7   77.71    3.24
   0  -1  -7   75.43    3.20
   0  -1   7   81.45    3.24
   0   1  -7   83.12    2.83
   0  -1  -7   78.37    2.76
   0   1  -7   77.31    3.14
   0  -1   7   77.20    3.26
   0  -1  -7   78.02    3.24
   0   1  -7   79.40    3.26
   0   1   7   77.41    3.27
   0  -1   7   82.00    3.21
   0   1  -7   79.75    3.27
   0  -1   7   82.88    3.30
   0  -1  -7   84.18    3.30
   0   1   7   76.59    3.27
   0  -1  -7   75.30    2.97
   0   1  -7   83.46    2.96
   0   1   7   78.96    3.09
   0  -1  -7   78.44    3.08
   0   1  -7   77.03    3.03
   0  -1   7   77.61    3.07
   0   1  -7   76.13    3.30
   0   1  -7   76.94    2.91
   0   1  -8  194.68    6.70
   0  -1  -8  194.04    6.73
   0   1   8  197.44    6.74
   0   1   8  182.96    6.80
   0  -1   8  189.16    6.92
   0  -1   8  179.61    6.85
   0  -1  -8  192.78    7.06
   0   1   8  187.23    6.78
   0   1  -8  193.57    7.05
   0  -1   8  185.75    7.08
   0   1  -8  187.37    6.85
   0  -1  -8  197.11    6.86
   0   1   8  185.48    7.14
   0   1  -8  192.99    6.78
   0  -1   8  174.48    6.88
   0   1   8  174.97    6.91
   0  -1  -8  175.47    6.93
   0   1   8  192.80    6.98
   0  -1   8  193.72    6.94
   0   1  -8  188.85    6.92
   0   1  -8  192.38    6.79
   0  -1  -8  190.99    7.08
   0  -1   8  201.36    7.14
   0   1  -8  184.03    7.03
   0  -1  -8  202.74    7.05
   0  -1   8  193.63    7.03
   0   1  -8  192.62    7.01
   0   1   8  193.42    7.07
   0  -1  -8  188.64    6.46
   0   1  -8  188.90    6.53
   0   1  -8  193.79    6.94
   0  -1  -8  188.25    6.80
   0  -1  -8  190.47    7.06
   0   1  -8  194.16    7.07
   0   1   8  198.06    7.07
   0  -1   8  200.41    7.08
   0  -1   8  194.48    6.99
   0   1   8  199.06    7.08
   0  -1   8  198.42    7.12
   0   1  -8  193.13    7.06
   0   1   8  192.75    7.11
   0  -1  -8  198.62    7.07
   0   1  -8  181.60    7.09
   0  -1   8  168.12    6.77
   0  -1  -8  188.23    6.76
   0   1  -8  186.03    6.81
   0  -1  -8  191.15    6.84
   0   1  -8  195.07    6.80
   0   1  -8  193.95    6.66
   0   1  -9   15.85    1.51
   0  -1   9   14.54    0.94
   0  -1  -9   13.63    1.01
   0   1   9   13.97    1.07
   0   1   9   13.22    0.97
   0  -1   9   12.09    1.14
   0  -1   9   12.50    1.13
   0   1  -9   12.15    1.08
   0   1   9   13.52    1.05
   0  -1  -9   14.27    1.15
   0  -1   9   12.42    1.57
   0  -1  -9   13.13    1.45
   0   1  -9   12.39    1.05
   0   1  -9   14.68    1.45
   0  -1  -9   13.41    1.28
   0   1   9   11.33    1.38
   0  -1   9   14.98    1.37
   0   1  -9   15.16    1.25
   0   1   9   15.20    1.29
   0  -1   9   12.76    1.21
   0   1  -9   12.44    1.35
   0   1  -9   13.60    1.07
   0   1   9   13.15    1.31
   0  -1   9   10.26    1.21
   0   1  -9   14.65    1.34
   0  -1  -9   15.62    1.48
   0  -1   9   16.25    1.79
   0  -1  -9   14.51    0.70
   0   1  -9   12.62    0.79
   0  -1  -9   12.37    1.05
   0   1  -9   12.63    1.15
   0  -1  -9   13.57    1.33
   0   1   9   12.87    1.55
   0   1  -9   11.68    1.28
   0  -1   9   14.34    1.53
   0   1   9   14.42    1.50
   0  -1   9   13.58    1.33
   0   1   9   16.00    1.52
   0  -1   9   13.06    1.49
   0  -1  -9   14.44    1.36
   0   1  -9   16.83    1.47
   0   1  -9   12.79    1.11
   0  -1  -9   14.16    1.13
   0  -1  -9   12.90    1.28
   0  -1  -9   12.03    1.00
   0  -1   9   13.38    1.12
   0   1  -9   11.63    1.02
   0   1  -9   15.36    0.93
   0  -1  10   67.69    3.26
   0   1  10   75.60    3.19
   0   1  10   75.76    3.06
   0  -1 -10   76.92    3.51
   0   1  10   75.02    3.61
   0  -1  10   79.08    3.63
   0   1 -10   74.37    3.49
   0   1  10   72.89    3.14
   0  -1 -10   76.17    3.49
   0  -1  10   69.09    3.22
   0  -1  10   78.55    3.70
   0   1 -10   73.20    3.22
   0   1 -10   77.01    3.51
   0   1 -10   78.70    3.20
   0  -1 -10   82.23    3.27
   0  -1  10   63.99    3.33
   0  -1 -10   72.94    3.38
   0  -1 -10   65.92    3.52
   0   1 -10   77.00    2.99
   0  -1 -10   78.52    3.09
   0  -1 -10   81.54    3.61
   0   1 -10   81.34    3.58
   0   1 -10   77.31    3.17
   0  -1 -10   76.79    3.48
   0   1  10   76.15    3.46
   0  -1  10   81.09    3.51
   0   1 -10   78.86    3.45
   0   1 -10   72.87    2.77
   0  -1  10   68.28    3.65
   0  -1 -10   77.28    2.69
   0   1 -10   73.44    3.30
   0  -1 -10   75.22    3.19
   0  -1  10   75.20    3.61
   0   1  10   72.00    3.60
   0  -1 -10   83.98    3.55
   0   1 -10   79.32    3.52
   0  -1 -10   78.67    3.26
   0   1 -10   80.83    3.21
   0  -1  10   71.41    3.19
   0  -1 -10   75.95    3.13
   0   1 -10   79.50    3.23
   0   1 -10   78.91    3.40
   0  -1  10   78.34    3.37
   0   1  10   83.22    3.46
   0  -1 -10   75.63    3.08
   0  -1  10   78.83    3.03
   0   1  10   78.01    3.53
   0  -1  10   77.62    3.47
   0   1 -10   69.98    3.57
   0  -1  11    0.83    1.03
   0   1  11    0.32    1.02
   0   1 -11   -0.11    0.99
   0  -1 -11   -0.07    0.71
   0   1 -11   -0.06    0.64
   0   1  11   -0.21    0.67
   0  -1  11    0.90    0.62
   0  -1  11   -0.50    0.97
   0   1  11   -0.25    0.80
   0  -1  11    0.64    0.94
   0   1  11    0.08    0.78
   0  -1  11   -1.34    1.86
   0  -1 -11    0.94    0.92
   0   1 -11   -0.31    0.80
   0  -1  11   -1.38    1.20
   0  -1 -11    0.88    1.26
   0   1 -11   -0.86    1.21
   0   1 -11    0.41    0.78
   0   1 -11    1.79    1.28
   0  -1 -11    1.69    1.35
   0  -1  11   -0.90    0.96
   0  -1  11    0.77    1.83
   0  -1 -11   -0.21    0.28
   0   1 -11    0.18    0.45
   0  -1 -11   -1.40    1.13
   0   1 -11    1.02    1.15
   0  -1 -11    0.12    0.91
   0   1 -11    1.74    0.88
   0  -1 -11   -0.09    0.82
   0   1  11   -0.59    1.31
   0  -1  11   -2.61    1.35
   0   1  11   -0.66    1.47
   0  -1  11    0.39    1.39
   0  -1  11   -0.12    1.07
   0   1  11    0.38    1.07
   0   1 -11    0.35    0.79
   0  -1 -11   -0.32    0.72
   0   1 -11    0.08    0.85
   0  -1 -11    0.35    0.96
   0  -1 -11    0.20    0.77
   0   1  11    0.44    1.06
   0   1  12    3.31    0.96
   0  -1  12    2.69    1.03
   0  -1  12    2.73    1.07
   0   1  12    2.47    0.89
   0  -1  12    2.55    1.93
   0  -1 -12    4.10    1.07
   0   1 -12    3.25    1.00
   0  -1  12    2.19    1.34
   0   1 -12    3.70    1.35
   0   1 -12    3.54    0.94
   0  -1 -12    3.18    1.34
   0   1  12    5.08    0.87
   0  -1  12    2.88    0.73
   0  -1 -12    3.24    0.86
   0   1 -12    2.71    0.46
   0  -1 -12    2.87    0.93
   0   1 -12    1.12    0.98
   0  -1 -12    3.44    1.50
   0   1 -12    3.18    1.41
   0  -1  12    3.22    1.63
   0   1  12    3.80    1.63
   0   1 -12    3.68    0.74
   0  -1 -12    2.37    0.79
   0  -1 -12    3.42    0.87
   0   1  12    3.51    1.24
   0   1 -12    2.85    1.00
   0  -1 -12    1.03    1.04
   0  -1  12    1.93    1.27
   0   1  12    2.81    1.27
   0  -1 -12    2.13    1.13
   0   1 -12    3.84    1.30
   0  -1 -13   -0.72    1.49
   0   1 -13   -1.05    1.49
   0  -1  13   -0.17    2.12
   0   1 -13    0.55    0.99
   0  -1 -13    0.85    0.86
   0  -1 -13   -0.32    1.40
   0   1 -13    1.59    0.89
   0  -1 -13   -1.08    0.98
   0   1 -13   -0.63    1.29
   0   1  13   -0.11    0.94
   0   1 -13    0.31    1.24
   0  -1 -13   -0.16    1.28
   0   1  13   -0.10    0.94
   0  -1  13    0.23    0.94
   0  -1 -13    0.21    0.89
   0   1 -13   -0.37    1.04
   0  -1 -13   -0.38    0.83
   0   1 -13    0.58    0.64
   0  -1 -13    0.08    0.77
   0   1  13    2.10    1.78
   0  -1  13    0.97    1.79
   0   1  13   -0.73    0.90
   0  -1  13   -0.46    1.25
   0   1  13   -1.09    1.25
   0   1 -13   -0.28    0.93
   0  -1  13    0.42    0.70
   0   1  13    0.40    0.74
   0   1  14   -0.67    0.95
   0   1 -14   -0.93    1.19
   0  -1 -14   -0.91    1.05
   0  -1 -14    0.52    1.34
   0   1 -14   -0.35    1.42
   0   1  14    1.05    0.98
   0   1  14   -0.34    1.34
   0  -1  14    0.17    1.47
   0  -1  14    0.22    0.70
   0   1  14    0.08    0.81
   0  -1 -14   -0.20    1.62
   0   1 -14    0.19    1.45
   0   1  14    1.41    1.07
   0  -1  14   -0.18    1.79
   0   1  14   -0.71    1.80
   0  -1 -14    0.89    0.83
   0  -1 -14    1.41    0.86
   0  -1 -14    0.17    1.55
   0  -1 -14    1.05    1.09
   0   1 -14   -0.54    0.91
   0   1 -14    0.51    1.43
   0  -1 -15    0.65    1.76
   0   1 -15    1.05    1.72
   0   1  15    1.77    1.10
   0  -1 -15   -0.57    1.75
   0   1 -15    0.56    1.63
   0   1 -15    0.12    1.09
   0  -1 -15    0.13    1.04
   0   1  15    0.78    2.11
   0  -1  15    4.47    2.12
   0   1  15    0.19    1.53
   0  -1  15    1.48    1.55
   0   1 -15    2.13    1.24
   0  -1 -15   -0.12    1.05
   0  -1 -15    0.38    1.56
   0   1 -15    1.32    1.49
   0   1 -16   -0.23    1.81
   0  -1 -16   -0.70    1.98
   0   1  16    0.54    1.21
   0  -1  16   -0.64    1.15
   0  -1 -16   -1.06    1.24
   0  -1 -16    3.90    1.98
   0   1 -16    2.01    1.75
   0   1 -16    0.61    1.17
   0   1  16   -0.42    2.29
   0  -1  16   -0.42    2.23
   0  -1 -16    0.20    1.58
   0   1 -16    2.46    1.66
   0  -1  16    0.80    1.77
   0   1  16   -0.20    1.70
   0   1 -16   -0.60    1.32
   0  -1 -16    2.82    1.27
   0   1 -17    5.33    1.57
   0  -1 -17    6.17    1.98
   0   1 -17    6.83    2.00
   0  -1  17    6.25    1.49
   0   1  17    4.38    1.39
   0  -1  17    3.87    2.00
   0   1  17    7.21    2.13
   0  -1 -17    5.74    1.42
   0  -1 -17    6.82    2.21
   0   1 -17    5.41    2.07
   0   1 -17    5.55    1.41
   0   1 -17    6.93    2.28
   0  -1 -17    5.02    2.26
   0  -2   0  269.23    9.11
   0   2   0  275.25    9.11
   0   2   0  257.26    9.11
   0  -2   0  275.78    9.12
   0  -2   0  274.01    9.10
   0   2   0  271.65    9.10
   0  -2   0  274.49    9.10
   0   2   0  275.56    9.10
   0   2   0  269.33    9.08
   0  -2   1    6.19    0.41
   0   2   1    8.26    0.40
   0   2  -1    7.82    0.39
   0  -2  -1    6.64    0.37
   0  -2  -1    7.19    0.42
   0   2   1    6.58    0.43
   0  -2  -1    6.75    0.44
   0   2   1    7.61    0.46
   0   2  -1    7.66    0.40
   0  -2   1    7.31    0.39
   0  -2  -1    6.45    0.37
   0   2  -1    7.92    0.38
   0   2   1    9.62    0.41
   0  -2   1    7.79    0.40
   0  -2   1    8.63    0.46
   0   2  -1    8.87    0.48
   0   2  -1    6.47    0.45
   0   2   1    6.53    0.42
   0  -2   1    6.42    0.48
   0  -2  -1    6.85    0.43
   0   2  -1    7.60    0.41
   0   2  -1    6.15    0.48
   0   2  -1    6.55    0.42
   0  -2   1    6.56    0.43
   0   2   1    6.79    0.45
   0  -2  -1    6.90    0.45
   0  -2   1    7.45    0.37
   0   2  -1    6.87    0.36
   0  -2  -1    6.15    0.42
   0   2   1    7.58    0.46
   0  -2   1    7.31    0.39
   0  -2   1    6.87    0.38
   0   2  -1    6.88    0.39
   0   2  -1    7.37    0.48
   0  -2   1    6.31    0.43
   0   2   2 1472.58   48.48
   0   2  -2 1441.51   48.45
   0  -2   2 1419.59   48.45
   0  -2  -2 1488.28   48.48
   0   2   2 1403.10   48.48
   0  -2  -2 1429.67   48.48
   0   2  -2 1476.33   48.54
   0  -2   2 1530.77   48.55
   0   2   2 1470.35   48.49
   0  -2  -2 1448.18   48.49
   0   2  -2 1476.20   48.42
   0  -2   2 1452.47   48.42
   0  -2  -2 1409.21   48.45
   0  -2   2 1454.75   48.46
   0   2  -2 1430.34   48.46
   0   2   2 1467.60   48.46
   0   2  -2 1499.45   48.50
   0  -2   2 1541.73   48.50
   0   2  -2 1478.90   48.51
   0  -2   2 1438.34   48.51
   0   2  -2 1497.56   48.45
   0  -2   2 1474.19   48.45
   0  -2  -2 1457.10   48.41
   0   2  -2 1444.09   48.53
   0   2  -2 1440.43   48.45
   0  -2   2 1490.11   48.45
   0   2  -2 1455.82   48.51
   0  -2   2 1465.12   48.51
   0  -2  -2 1458.76   48.50
   0   2   2 1494.80   48.49
   0   2   2 1458.24   48.46
   0  -2   2 1467.93   48.46
   0  -2  -2 1448.79   48.47
   0   2  -2 1443.37   48.47
   0   2  -2 1485.70   48.42
   0   2  -2 1439.77   48.38
   0   2   2 1434.24   48.48
   0  -2  -2 1458.50   48.48
   0  -2   2 1465.79   48.39
   0  -2   2 1442.67   48.38
   0   2  -3  137.70    5.13
   0   2   3  148.51    5.12
   0  -2   3  149.57    5.12
   0  -2  -3  141.99    5.12
   0   2  -3  141.08    5.12
   0   2   3  153.54    4.97
   0   2   3  145.82    5.08
   0  -2  -3  151.66    5.08
   0  -2  -3  149.05    4.98
   0  -2   3  147.93    5.15
   0  -2   3  149.79    5.17
   0   2  -3  143.65    5.15
   0  -2  -3  149.03    5.12
   0   2   3  138.10    5.10
   0   2  -3  149.19    5.03
   0  -2  -3  144.54    5.11
   0   2   3  146.06    5.11
   0  -2   3  146.07    5.12
   0   2  -3  142.53    5.10
   0  -2   3  142.80    5.15
   0  -2   3  144.21    5.02
   0   2  -3  131.94    5.12
   0   2  -3  152.88    5.04
   0  -2   3  147.14    5.04
   0  -2  -3  144.20    4.95
   0   2  -3  140.87    5.15
   0  -2   3  148.23    5.08
   0  -2  -3  146.43    5.12
   0  -2   3  143.26    5.09
   0   2  -3  143.89    5.09
   0  -2   3  154.64    5.16
   0  -2   3  146.27    4.96
   0   2  -3  144.44    4.96
   0  -2  -3  148.80    5.12
   0   2   3  139.18    5.10
   0   2   3  154.28    5.15
   0   2  -3  144.51    5.07
   0  -2   3  150.37    5.17
   0  -2   3  149.28    5.12
   0   2   3  144.94    5.09
   0   2   4  138.52    4.84
   0   2   4  138.00    4.93
   0  -2  -4  141.58    4.98
   0  -2   4  139.51    4.95
   0  -2  -4  136.25    4.83
   0   2   4  141.63    5.02
   0  -2   4  136.87    5.02
   0  -2   4  143.05    5.03
   0   2  -4  133.54    5.01
   0  -2  -4  151.24    5.14
   0  -2  -4  136.35    4.97
   0   2  -4  141.27    4.89
   0  -2   4  137.72    5.03
   0  -2   4  143.45    4.87
   0   2  -4  140.85    4.87
   0   2  -4  137.65    4.95
   0   2   4  141.60    5.03
   0  -2   4  136.43    4.85
   0  -2  -4  142.86    4.93
   0  -2  -4  137.39    5.01
   0   2  -4  140.93    5.02
   0  -2   4  149.82    4.99
   0   2  -4  145.45    4.81
   0   2  -4  137.73    4.98
   0  -2  -4  134.30    5.01
   0  -2  -4  148.33    5.02
   0  -2   4  143.01    5.05
   0   2   5   83.80    3.21
   0  -2  -5   89.54    3.36
   0   2   5   86.04    3.36
   0   2  -5   88.90    3.26
   0  -2   5   80.14    3.19
   0  -2   5   92.74    3.36
   0  -2  -5   87.48    3.21
   0   2  -5   96.43    3.46
   0   2   5   89.32    3.24
   0  -2  -5   92.80    3.53
   0  -2   5   82.68    3.38
   0  -2  -5   91.27    3.37
   0  -2   5   84.63    3.41
   0   2  -5   87.95    3.41
   0   2   5   89.06    3.43
   0  -2   5   92.13    3.46
   0  -2  -5   86.28    3.54
   0  -2   5   89.18    3.46
   0   2  -5   90.17    3.44
   0   2  -5   91.38    3.21
   0   2   5   93.39    3.44
   0  -2   5   94.87    3.37
   0  -2  -5   90.42    3.43
   0   2  -5   95.16    3.46
   0   2   5   91.05    3.45
   0  -2   5   88.91    3.44
   0  -2  -5   72.88    3.24
   0  -2   5   81.15    3.32
   0  -2   5   93.58    3.21
   0  -2  -5   91.78    3.30
   0   2  -5   90.63    3.16
   0  -2  -5   98.25    3.47
   0   2  -5   92.79    3.40
   0   2   5   97.36    3.46
   0  -2   5   96.24    3.42
   0   2  -6   29.87    1.53
   0  -2   6   19.34    1.04
   0  -2  -6   20.04    1.12
   0   2   6   25.76    1.14
   0  -2   6   21.28    1.32
   0  -2  -6   24.38    1.56
   0   2   6   23.87    1.12
   0   2  -6   21.23    1.38
   0  -2   6   26.59    1.36
   0  -2   6   23.45    1.48
   0  -2  -6   20.24    1.20
   0  -2   6   29.43    1.42
   0  -2  -6   29.30    1.38
   0  -2   6   17.24    1.41
   0  -2  -6   20.96    1.35
   0   2   6   20.64    1.39
   0   2  -6   19.67    1.30
   0   2  -6   18.53    1.23
   0   2   6   19.33    1.29
   0   2  -6   24.29    1.43
   0  -2  -6   22.95    1.59
   0  -2   6   23.06    1.46
   0   2  -6   22.37    1.08
   0  -2   6   21.03    1.25
   0  -2   6   23.14    1.10
   0   2  -6   23.95    1.36
   0  -2  -6   21.15    1.08
   0  -2   6   20.70    1.31
   0   2  -6   21.42    1.00
   0   2   6   19.74    1.21
   0   2  -6   19.31    1.11
   0  -2  -6   19.04    1.21
   0  -2   6   27.95    1.28
   0   2   6   20.12    1.41
   0   2  -6   19.45    1.34
   0  -2  -6   21.33    1.34
   0  -2   6   22.52    1.43
   0   2   6   21.47    1.33
   0  -2   6   20.36    1.30
   0  -2  -6   18.95    1.27
   0   2  -6   19.96    1.27
   0   2  -7  127.38    5.01
   0  -2  -7  130.97    4.73
   0   2   7  122.42    4.71
   0   2   7  134.58    4.71
   0  -2   7  135.53    4.96
   0  -2   7  133.22    4.90
   0   2  -7  132.83    4.99
   0  -2  -7  138.48    5.05
   0   2  -7  128.76    4.84
   0  -2   7  122.78    4.97
   0   2   7  133.91    4.72
   0  -2  -7  127.97    4.82
   0  -2   7  129.76    4.92
   0  -2  -7  128.35    4.89
   0   2  -7  136.59    4.99
   0  -2   7  130.82    5.00
   0  -2  -7  126.14    4.93
   0   2   7  124.87    4.96
   0   2   7  129.59    4.93
   0   2  -7  129.29    4.83
   0   2  -7  133.51    4.99
   0  -2  -7  137.04    5.05
   0  -2   7  131.16    4.99
   0   2  -7  125.72    4.71
   0   2  -7  133.15    4.59
   0  -2   7  132.46    4.87
   0  -2  -7  131.37    4.48
   0  -2   7  127.08    4.58
   0   2  -7  129.09    4.93
   0  -2   7  130.29    4.86
   0   2  -7  126.15    4.58
   0  -2  -7  130.70    4.84
   0   2  -7  130.46    4.73
   0   2   7  131.97    4.84
   0   2  -7  128.98    4.80
   0  -2   7  130.38    4.82
   0  -2   7  130.03    4.98
   0   2   7  135.04    5.00
   0   2  -7  127.72    4.96
   0  -2  -7  123.44    4.94
   0  -2   7  126.82    4.91
   0  -2  -7  126.38    4.94
   0   2  -7  128.37    4.91
   0   2   7  132.14    4.96
   0   2  -8   90.71    3.91
   0  -2  -8   95.47    3.61
   0   2   8   94.82    3.59
   0   2   8   94.00    3.60
   0  -2   8   96.67    3.86
   0  -2   8   95.06    3.96
   0  -2  -8   93.26    3.94
   0   2  -8   92.38    3.72
   0   2  -8   96.22    3.91
   0   2   8   92.40    3.57
   0  -2   8   88.00    3.74
   0  -2  -8   95.37    3.74
   0  -2  -8   88.37    3.78
   0  -2   8   90.26    3.79
   0  -2   8   96.40    3.93
   0   2   8   99.45    3.94
   0  -2  -8   91.87    3.87
   0   2  -8   93.55    3.87
   0   2   8   94.92    3.84
   0   2  -8   97.88    3.77
   0   2  -8   94.78    3.60
   0   2  -8   94.01    3.88
   0  -2  -8   91.66    3.93
   0  -2   8   92.21    3.95
   0   2  -8   93.89    3.42
   0  -2   8   92.34    3.73
   0  -2  -8   95.49    3.30
   0  -2  -8   85.03    3.54
   0   2  -8   94.66    3.82
   0  -2   8   95.85    3.81
   0   2  -8   99.73    3.47
   0  -2  -8   94.51    3.71
   0   2   8  104.45    3.79
   0   2  -8   95.21    3.61
   0   2  -8   90.14    3.67
   0  -2  -8   93.41    3.59
   0  -2   8   90.02    3.69
   0   2   8   93.04    3.95
   0  -2   8   96.47    3.96
   0   2  -8   92.18    3.87
   0  -2  -8   95.91    3.89
   0  -2  -8   96.59    3.89
   0   2   8   96.92    3.90
   0  -2   8   94.09    3.85
   0   2  -8   91.90    3.81
   0   2  -9  257.91    9.42
   0  -2   9  249.35    8.87
   0  -2  -9  252.27    8.98
   0   2   9  258.11    9.00
   0   2   9  254.52    9.00
   0  -2   9  252.15    9.24
   0   2  -9  256.17    9.33
   0   2   9  264.68    9.00
   0  -2   9  250.92    9.38
   0  -2   9  256.98    9.18
   0   2  -9  252.65    9.14
   0  -2  -9  269.35    9.38
   0   2  -9  257.19    9.01
   0  -2  -9  251.23    9.12
   0  -2   9  247.81    9.21
   0  -2  -9  238.17    9.21
   0   2   9  260.01    9.34
   0  -2   9  268.15    9.37
   0  -2  -9  245.15    9.32
   0   2  -9  259.06    9.35
   0   2  -9  251.21    9.17
   0   2   9  262.15    9.27
   0   2  -9  250.96    9.00
   0   2  -9  271.69    9.39
   0  -2  -9  265.76    9.41
   0  -2   9  247.70    9.36
   0  -2  -9  264.06    8.63
   0   2  -9  251.38    8.76
   0  -2   9  263.65    9.20
   0   2  -9  253.55    9.24
   0  -2  -9  250.02    8.98
   0   2   9  267.96    9.39
   0  -2   9  260.54    9.22
   0   2   9  246.10    9.10
   0   2   9  255.84    9.14
   0   2  -9  254.25    9.00
   0  -2  -9  250.70    9.12
   0   2  -9  249.90    9.31
   0  -2  -9  259.09    9.34
   0   2   9  250.25    9.36
   0  -2   9  249.42    9.37
   0  -2   9  263.15    9.12
   0  -2  -9  252.07    8.99
   0   2  -9  259.18    8.84
   0  -2  -9  252.97    9.30
   0   2   9  242.53    9.31
   0   2  -9  257.21    9.28
   0  -2   9  265.31    9.32
   0   2 -10  179.98    6.30
   0   2 -10  164.02    6.89
   0  -2  10  182.90    6.35
   0  -2 -10  191.38    6.50
   0   2  10  175.88    6.48
   0   2  10  179.80    6.47
   0  -2  10  170.07    6.69
   0  -2  10  172.48    6.65
   0   2 -10  183.65    6.86
   0  -2 -10  171.52    6.85
   0   2  10  180.20    6.47
   0   2 -10  183.42    6.66
   0  -2  10  164.57    6.87
   0   2 -10  178.68    6.50
   0  -2 -10  186.70    6.63
   0  -2  10  148.09    6.60
   0  -2 -10  160.10    6.68
   0  -2  10  183.08    6.93
   0   2 -10  182.65    6.89
   0  -2 -10  182.56    6.89
   0   2  10  175.24    6.89
   0   2 -10  184.34    6.74
   0   2  10  185.83    6.82
   0  -2 -10  180.55    6.96
   0   2 -10  182.63    6.52
   0  -2  10  169.43    6.91
   0   2 -10  182.02    6.89
   0  -2 -10  179.52    6.02
   0   2 -10  168.93    6.18
   0   2 -10  173.89    6.74
   0  -2 -10  183.12    6.50
   0  -2  10  182.66    6.71
   0   2 -10  185.36    6.52
   0  -2 -10  187.16    6.64
   0   2  10  182.57    6.91
   0   2  10  182.88    6.63
   0  -2  10  180.03    6.73
   0   2  10  180.15    6.94
   0   2 -10  176.36    6.84
   0  -2 -10  184.64    6.86
   0  -2  10  169.92    6.91
   0  -2 -10  163.99    6.44
   0  -2  10  161.44    6.53
   0  -2 -10  184.23    6.83
   0   2  10  186.06    6.90
   0   2 -10  179.64    6.79
   0  -2  10  178.45    6.84
   0   2 -11    1.14    0.58
   0  -2 -11    1.42    0.78
   0   2  11    1.04    0.98
   0  -2  11    1.15    0.62
   0   2  11    0.74    0.74
   0  -2  11    1.18    1.03
   0   2  11    0.77    0.79
   0  -2  11    2.53    0.97
   0   2  11    1.49    0.78
   0   2 -11    0.77    0.89
   0  -2 -11    2.35    0.98
   0   2 -11    0.68    0.79
   0  -2  11   -2.11    1.68
   0  -2  11    0.64    1.14
   0  -2  11    1.52    1.03
   0   2 -11    1.38    0.99
   0   2 -11    1.82    1.27
   0  -2 -11    1.19    1.42
   0   2 -11    1.92    1.16
   0   2 -11    2.14    0.83
   0  -2 -11   -0.13    1.34
   0   2 -11    0.53    0.54
   0  -2 -11    3.54    0.89
   0   2 -11   -0.66    1.07
   0  -2 -11    2.08    1.07
   0  -2 -11    1.40    1.09
   0   2 -11    1.66    1.11
   0  -2  11    0.52    1.23
   0   2  11    0.09    0.82
   0   2  11    1.44    1.53
   0  -2  11    1.58    1.51
   0  -2  11    1.12    0.92
   0  -2 -11    1.32    0.74
   0  -2 -11    0.82    0.94
   0   2 -11   -0.23    0.88
   0   2  11   -0.26    1.07
   0  -2  11    0.86    1.09
   0  -2 -12    0.32    0.79
   0   2 -12    1.17    0.67
   0   2  12    1.48    1.10
   0  -2 -12    0.84    0.85
   0   2  12    0.16    0.77
   0  -2  12    0.25    0.63
   0   2  12    1.50    0.86
   0  -2  12    0.69    1.06
   0   2  12    0.80    0.82
   0   2 -12    0.58    0.93
   0  -2  12    3.56    1.92
   0  -2 -12   -0.39    1.04
   0  -2  12   -1.76    1.29
   0   2 -12    0.09    0.85
   0   2 -12   -0.71    1.28
   0   2 -12   -1.57    1.24
   0  -2 -12    0.66    1.50
   0  -2 -12   -0.59    1.39
   0   2 -12    0.27    0.50
   0   2 -12   -0.14    1.21
   0  -2 -12    0.14    1.20
   0   2 -12   -0.12    0.95
   0  -2 -12    1.31    0.83
   0  -2 -12   -0.64    1.20
   0   2 -12   -0.24    1.03
   0  -2 -12    0.49    1.00
   0   2 -12   -0.08    0.88
   0   2  12    0.41    0.93
   0  -2  12    0.34    1.27
   0  -2  12    0.41    1.22
   0   2  12    0.57    1.15
   0  -2 -12    0.25    0.78
   0  -2  12    1.47    1.56
   0   2  12   -0.29    1.62
   0  -2  12   -1.74    1.08
   0   2 -13    1.39    1.48
   0  -2 -13   -0.55    1.46
   0   2  13    1.36    0.87
   0  -2  13   -0.33    2.08
   0   2 -13    1.78    0.97
   0   2  13    0.37    1.16
   0  -2 -13    2.20    0.97
   0   2 -13    1.15    0.86
   0   2 -13    1.72    1.41
   0  -2 -13    0.65    1.49
   0   2  13    1.29    0.79
   0  -2  13    2.21    0.69
   0  -2 -13    2.67    1.32
   0   2 -13    2.04    1.31
   0   2 -13    2.58    0.71
   0  -2 -13    1.01    0.82
   0  -2 -13    0.76    0.90
   0   2 -13    0.65    1.08
   0   2 -13    1.70    0.96
   0   2  13    0.32    1.69
   0  -2  13    0.16    1.68
   0  -2  13    0.46    1.31
   0   2  13    2.04    1.28
   0  -2 -13    1.01    0.82
   0   2  13    3.15    1.00
   0   2 -13   -0.52    1.12
   0   2  13    0.45    0.87
   0  -2 -14    2.86    0.94
   0  -2 -14    3.19    1.54
   0  -2 -14    2.56    1.12
   0   2 -14    2.57    1.47
   0   2 -14    3.32    1.06
   0  -2  14    1.45    2.14
   0  -2 -14    1.87    0.88
   0   2 -14    1.04    1.32
   0  -2 -14    2.24    1.39
   0  -2 -14    2.57    1.02
   0   2 -14    3.66    1.30
   0  -2 -14    0.94    0.97
   0  -2  14    3.21    1.89
   0   2  14   -0.53    2.04
   0   2  14    0.81    0.96
   0   2  14    1.54    1.01
   0   2  14    1.55    0.89
   0   2  14    0.97    1.02
   0  -2 -14    3.63    1.73
   0   2 -14    2.29    1.58
   0   2  14    3.27    1.57
   0  -2  14    0.50    1.38
   0  -2 -15   -0.93    0.92
   0  -2  15    4.27    2.14
   0   2  15    0.19    2.06
   0   2 -15    1.30    1.51
   0  -2 -15    2.09    1.23
   0   2 -15    0.56    1.07
   0  -2 -15    1.54    1.69
   0   2  15   -0.52    1.12
   0  -2 -15    1.53    1.83
   0   2 -15   -0.63    1.72
   0   2  15    1.32    1.49
   0  -2  15    0.55    1.51
   0  -2 -15    0.33    1.03
   0   2 -15    0.45    1.26
   0   2 -15    0.75    1.49
   0  -2 -15   -0.38    1.45
   0  -2 -16   33.75    2.83
   0   2 -16   33.57    2.78
   0  -2 -16   33.27    2.85
   0   2 -16   29.67    2.72
   0  -2 -16   32.61    2.29
   0   2 -16   32.72    2.16
   0   2  16   32.40    2.30
   0   2 -16   28.91    2.38
   0  -2  16   32.81    3.21
   0   2  16   26.80    3.09
   0  -2  16   33.52    2.81
   0   2  16   34.31    2.92
   0  -2 -16   20.12    2.80
   0   2 -16   21.97    2.79
   0  -2 -17    0.51    2.16
   0   2 -17    1.24    1.89
   0  -2  17    1.20    1.23
   0   2  17    3.93    1.36
   0  -2 -17    1.10    1.70
   0   2 -17   -0.22    1.73
   0  -2 -17    3.21    1.35
   0  -2 -17   -0.22    2.14
   0   2 -17    3.26    1.89
   0   2 -17    1.51    1.43
   0   2  17    5.71    2.00
   0  -2  17    4.05    1.92
   0  -3   0   -0.07    0.46
   0   3   0    0.33    0.42
   0   3   0   -0.06    0.36
   0  -3   0    0.17    0.35
   0   3   0    0.42    0.26
   0  -3   0   -0.03    0.24
   0   3   0    0.56    0.36
   0  -3   0    0.27    0.36
   0   3   0    0.24    0.34
   0  -3   0   -0.17    0.32
   0   3   0    0.05    0.37
   0  -3  -1    7.24    0.55
   0  -3   1    7.46    0.53
   0   3   1    6.46    0.56
   0  -3  -1    6.62    0.52
   0  -3  -1    6.89    0.56
   0   3   1    6.68    0.57
   0  -3   1    6.32    0.48
   0   3  -1    6.48    0.47
   0   3  -1    5.92    0.54
   0  -3   1    6.50    0.53
   0  -3   1    6.53    0.65
   0   3  -1    7.14    0.59
   0  -3  -1    7.20    0.58
   0   3   1    7.82    0.54
   0  -3  -1    6.58    0.37
   0   3  -1    5.58    0.37
   0   3   1    6.10    0.40
   0  -3   1    6.40    0.40
   0   3  -1    6.59    0.60
   0  -3   1    6.89    0.50
   0   3  -1    5.66    0.38
   0  -3   1    5.10    0.38
   0  -3   1    5.91    0.48
   0  -3   1    6.01    0.49
   0  -3   1    6.08    0.41
   0   3  -1    5.84    0.39
   0  -3  -1    5.76    0.38
   0   3   1    6.69    0.40
   0  -3   1    9.70    0.57
   0   3  -1    7.73    0.56
   0   3   1    6.15    0.59
   0  -3  -1    5.77    0.55
   0   3  -1    6.75    0.48
   0  -3  -2  564.92   18.54
   0   3   2  549.93   18.54
   0  -3   2  559.80   18.46
   0   3   2  567.48   18.45
   0  -3  -2  545.38   18.45
   0   3  -2  546.96   18.46
   0   3  -2  546.66   18.59
   0  -3  -2  547.68   18.53
   0   3   2  540.45   18.53
   0  -3   2  546.02   18.44
   0   3  -2  555.04   18.44
   0  -3   2  556.55   18.52
   0  -3   2  547.22   18.55
   0   3  -2  545.17   18.45
   0  -3  -2  538.60   18.45
   0  -3   2  556.57   18.46
   0   3   2  567.80   18.45
   0   3  -2  558.53   18.51
   0  -3   2  548.10   18.51
   0  -3  -2  554.15   18.46
   0  -3   2  569.41   18.48
   0   3  -2  551.24   18.47
   0   3  -2  541.87   18.56
   0  -3   2  555.11   18.44
   0   3  -2  542.87   18.44
   0   3   2  565.86   18.49
   0  -3   2  546.14   18.44
   0   3  -2  549.55   18.41
   0  -3   2  557.27   18.41
   0   3  -2  550.34   18.44
   0  -3   2  559.15   18.55
   0   3  -2  542.43   18.53
   0   3  -2  540.90   18.51
   0  -3   2  572.45   18.53
   0   3   2  536.99   18.52
   0  -3  -2  565.11   18.53
   0   3   2  544.71   18.53
   0  -3  -2  551.50   18.54
   0  -3   3    4.06    0.56
   0   3  -3    2.54    0.50
   0   3  -3    2.33    0.42
   0  -3   3    2.70    0.45
   0   3   3    1.94    0.45
   0  -3  -3    1.87    0.40
   0  -3  -3    2.87    0.26
   0   3  -3    2.19    0.55
   0  -3  -3    1.84    0.49
   0   3  -3    1.86    0.39
   0  -3  -3    3.53    0.50
   0  -3   3    1.99    0.45
   0   3  -3    2.07    0.49
   0   3   3    2.30    0.48
   0  -3   3    2.38    0.36
   0  -3   3    2.79    0.55
   0  -3  -3    1.95    0.37
   0   3  -3    2.86    0.51
   0   3  -3    1.77    0.37
   0  -3   3    2.35    0.54
   0  -3   3    2.11    0.40
   0  -3   3    2.57    0.36
   0  -3  -3    2.49    0.46
   0   3  -3    2.02    0.32
   0  -3   3    2.19    0.30
   0   3  -3    1.99    0.53
   0  -3   3    2.81    0.56
   0   3   3    2.65    0.51
   0  -3  -3    2.60    0.51
   0  -3   3    2.73    0.51
   0   3  -3    1.47    0.47
   0   3  -3    2.22    0.45
   0  -3  -3    1.81    0.48
   0  -3   4  130.03    4.73
   0   3  -4  129.92    4.67
   0  -3  -4  129.46    4.67
   0   3   4  136.19    4.50
   0  -3  -4  127.74    4.49
   0  -3   4  135.09    4.79
   0  -3  -4  128.51    4.71
   0   3  -4  133.45    4.59
   0   3   4  136.11    4.72
   0  -3   4  129.59    4.70
   0   3  -4  129.90    4.58
   0  -3  -4  129.10    4.52
   0  -3   4  128.10    4.61
   0   3  -4  135.51    4.63
   0  -3  -4  129.58    4.46
   0  -3  -4  128.78    4.69
   0   3  -4  128.61    4.71
   0  -3   4  133.74    4.66
   0  -3   4  129.62    4.57
   0  -3   4  132.62    4.77
   0   3  -4  131.23    4.49
   0  -3   4  140.18    4.77
   0  -3   4  130.24    4.49
   0  -3  -4  129.73    4.71
   0  -3  -4  129.19    4.71
   0  -3   4  128.81    4.58
   0   3   4  133.88    4.77
   0  -3   4  131.89    4.78
   0   3  -4  123.68    4.64
   0  -3   5    0.49    0.69
   0  -3   5   -0.09    0.50
   0   3   5    0.43    0.38
   0  -3  -5    0.95    0.55
   0  -3   5    0.76    0.59
   0   3  -5   -0.05    0.58
   0   3   5   -0.21    0.63
   0  -3  -5    0.38    0.60
   0   3   5   -0.10    0.65
   0  -3   5    1.46    0.79
   0  -3  -5   -0.30    0.65
   0  -3  -5    1.22    1.11
   0   3   5    0.52    0.66
   0  -3   5    0.10    0.69
   0   3  -5    0.15    0.63
   0   3   5   -0.41    0.72
   0  -3  -5    0.21    0.59
   0   3  -5    1.02    0.68
   0  -3   5    0.05    0.70
   0   3  -5   -0.57    0.72
   0  -3   5    0.63    0.77
   0   3  -5    0.14    0.56
   0  -3  -5   -0.02    0.36
   0  -3  -5    0.39    1.17
   0   3  -5   -0.42    0.70
   0  -3  -5   -0.05    0.33
   0  -3   5    0.57    0.56
   0  -3   5    0.05    0.55
   0  -3   5    0.06    0.70
   0   3   5    1.46    0.66
   0  -3  -5   -0.05    0.58
   0  -3   5    1.23    0.57
   0   3   5    1.52    0.67
   0   3  -5    0.52    0.36
   0  -3   5    0.19    0.33
   0  -3   5    0.19    0.64
   0   3  -6  185.89    7.02
   0  -3  -6  193.15    6.87
   0   3   6  187.86    6.72
   0   3   6  177.49    6.85
   0  -3  -6  194.98    6.96
   0   3   6  208.09    6.99
   0  -3   6  197.70    6.93
   0  -3  -6  200.30    6.72
   0   3  -6  189.73    7.03
   0  -3  -6  194.31    6.99
   0   3  -6  198.56    7.01
   0   3   6  196.84    7.03
   0  -3   6  194.18    7.03
   0  -3   6  192.85    7.03
   0  -3   6  204.30    7.08
   0   3   6  196.57    6.78
   0  -3  -6  188.30    7.12
   0   3  -6  191.87    6.99
   0  -3  -6  197.57    6.97
   0  -3   6  185.50    7.03
   0  -3  -6  184.96    6.97
   0  -3   6  196.46    7.06
   0   3  -6  200.59    7.06
   0   3  -6  193.18    6.77
   0  -3  -6  192.87    7.17
   0  -3  -6  202.97    7.03
   0  -3   6  191.71    6.97
   0   3  -6  194.81    6.98
   0   3   6  198.43    7.03
   0   3  -6  196.76    6.91
   0  -3   6  193.36    7.08
   0   3   6  201.89    7.04
   0  -3   6  194.03    6.93
   0  -3   6  194.39    7.03
   0  -3  -6  208.99    7.04
   0   3  -6  200.02    7.03
   0   3   6  189.04    7.01
   0   3  -6  198.00    6.68
   0  -3   6  197.33    6.88
   0   3   6  191.03    6.92
   0  -3   7  219.30    7.78
   0   3  -7  217.94    7.57
   0   3   7  214.38    7.68
   0   3  -7  222.01    7.29
   0   3  -7  198.66    7.69
   0  -3  -7  223.98    7.51
   0   3   7  210.34    7.49
   0   3   7  202.99    7.35
   0  -3   7  208.89    7.72
   0  -3   7  208.03    7.70
   0  -3   7  201.59    7.63
   0   3   7  213.84    7.40
   0   3  -7  208.99    7.63
   0  -3  -7  213.75    7.76
   0  -3  -7  208.71    7.58
   0   3  -7  216.00    7.43
   0  -3  -7  185.37    7.54
   0  -3   7  203.84    7.66
   0  -3  -7  213.94    7.67
   0   3  -7  216.13    7.70
   0  -3   7  212.71    7.69
   0   3   7  219.68    7.70
   0   3  -7  218.44    7.72
   0  -3   7  211.65    7.72
   0  -3  -7  214.27    7.80
   0   3  -7  204.17    7.34
   0   3  -7  207.73    7.69
   0  -3   7  209.64    7.57
   0   3   7  214.26    7.62
   0  -3  -7  215.48    7.59
   0   3  -7  212.17    7.43
   0   3   7  213.23    7.69
   0  -3   7  212.49    7.63
   0   3  -7  227.64    7.66
   0  -3  -7  214.39    7.68
   0  -3   7  206.94    7.54
   0   3   7  214.16    7.71
   0   3  -7  213.14    7.68
   0  -3   7  204.55    7.69
   0  -3  -7  215.77    7.68
   0  -3   7  218.19    7.55
   0   3   7  217.81    7.58
   0  -3   8  169.33    6.68
   0   3   8  179.37    6.60
   0   3  -8  177.79    6.49
   0   3  -8  178.18    6.16
   0   3  -8  183.25    6.69
   0  -3  -8  175.65    6.37
   0   3   8  170.88    6.26
   0   3   8  174.22    6.38
   0  -3   8  178.46    6.64
   0   3  -8  169.25    6.52
   0  -3   8  207.09    6.84
   0  -3  -8  175.98    6.70
   0   3   8  178.55    6.30
   0  -3   8  166.22    6.53
   0  -3  -8  177.93    6.50
   0   3  -8  179.29    6.34
   0  -3   8  176.70    6.69
   0  -3  -8  171.59    6.71
   0   3  -8  178.12    6.63
   0  -3  -8  181.24    6.63
   0   3   8  177.24    6.63
   0   3  -8  181.67    6.65
   0  -3   8  181.67    6.66
   0   3   8  179.45    6.63
   0  -3   8  178.73    6.58
   0   3  -8  186.16    6.60
   0  -3  -8  181.53    6.05
   0   3  -8  176.77    6.22
   0   3  -8  179.20    6.63
   0  -3   8  176.97    6.49
   0  -3   8  182.00    6.48
   0   3   8  171.48    6.47
   0   3  -8  175.45    6.33
   0  -3  -8  182.66    6.53
   0   3   8  181.22    6.53
   0  -3  -8  171.68    6.33
   0  -3   8  167.51    6.43
   0  -3  -8  181.62    6.62
   0  -3   8  176.34    6.68
   0   3   8  172.50    6.65
   0   3  -8  179.93    6.62
   0  -3  -8  180.52    6.63
   0  -3  -8  158.88    6.48
   0  -3   8  168.62    6.58
   0   3  -9    0.58    0.75
   0  -3   9    1.46    0.77
   0   3   9    0.38    0.95
   0  -3  -9    0.58    0.67
   0   3   9    0.41    0.63
   0  -3   9    0.24    0.55
   0  -3   9    1.38    0.93
   0   3   9    1.48    0.58
   0   3  -9   -0.61    0.76
   0  -3   9    1.97    0.89
   0   3   9    1.04    0.60
   0  -3  -9   -0.08    0.84
   0  -3   9   -0.62    1.18
   0  -3  -9    0.80    0.92
   0   3  -9    1.41    0.95
   0   3   9    1.53    1.25
   0  -3   9    1.93    1.24
   0   3  -9    1.21    0.49
   0   3  -9   -0.10    1.02
   0   3  -9    2.23    0.69
   0   3   9   -0.81    0.93
   0  -3   9    0.76    0.99
   0  -3   9    0.40    1.25
   0  -3  -9    1.23    0.35
   0  -3  -9    0.55    1.23
   0   3  -9    1.15    0.59
   0  -3  -9    0.42    0.44
   0  -3   9    0.09    0.95
   0  -3  -9    2.19    0.95
   0  -3  -9    1.89    0.61
   0   3  -9    1.38    0.87
   0  -3   9    1.65    1.00
   0   3   9   -0.10    1.19
   0   3   9    1.77    0.75
   0  -3  -9    1.57    0.97
   0   3  -9    1.97    0.96
   0   3   9    2.15    1.21
   0  -3   9    1.65    1.22
   0  -3   9    1.00    1.02
   0  -3  -9    0.25    0.62
   0  -3   9    0.39    0.72
   0  -3  -9    0.68    0.92
   0   3  -9   -0.82    0.93
   0   3  -9    1.52    0.66
   0   3   9    2.69    0.86
   0  -3  -9    0.80    0.90
   0   3  -9    1.31    1.01
   0   3  10   -0.83    1.03
   0  -3  10   -0.27    0.93
   0   3 -10   -0.09    0.99
   0   3 -10   -0.04    0.51
   0   3 -10   -0.87    1.23
   0   3  10    1.30    0.90
   0  -3 -10   -0.28    0.74
   0   3  10   -0.43    0.69
   0  -3  10    0.32    0.57
   0   3  10   -0.22    0.67
   0  -3  10    0.64    1.00
   0   3  10    0.76    0.62
   0  -3  10    0.48    0.96
   0   3 -10    0.96    0.91
   0  -3 -10    0.11    1.34
   0  -3  10    0.47    1.39
   0   3 -10    0.27    0.74
   0  -3 -10    0.52    0.90
   0   3  10   -0.43    1.35
   0  -3 -10    0.34    0.98
   0   3 -10    0.80    1.07
   0  -3  10    0.54    1.32
   0   3 -10    0.12    1.05
   0   3 -10   -0.28    0.68
   0  -3 -10    0.26    0.34
   0  -3  10    0.34    1.43
   0  -3 -10    0.25    1.31
   0   3 -10   -0.50    0.65
   0   3 -10   -0.43    1.03
   0  -3 -10    1.06    0.69
   0  -3  10   -0.10    1.00
   0  -3 -10    0.62    0.99
   0  -3 -10    0.09    0.40
   0   3  10    0.19    0.91
   0  -3 -10   -0.35    0.93
   0   3 -10   -0.54    0.77
   0  -3  10    0.11    1.02
   0   3  10   -0.93    1.03
   0   3 -10    0.41    0.96
   0  -3 -10   -0.75    1.05
   0  -3  10   -1.17    1.29
   0   3  10    0.46    1.37
   0  -3 -10   -0.11    1.05
   0   3 -10    1.10    1.05
   0  -3  10   -0.12    1.15
   0  -3 -10   -0.21    0.69
   0  -3  10   -0.08    0.88
   0  -3  10    1.24    1.13
   0   3  10    0.09    0.79
   0   3  10   -0.12    1.27
   0   3 -11   57.32    2.33
   0   3 -11   51.65    3.03
   0   3  11   53.35    2.74
   0  -3  11   53.85    2.38
   0  -3 -11   58.17    2.60
   0   3  11   62.65    2.64
   0   3  11   53.06    2.48
   0  -3  11   54.42    2.88
   0   3 -11   61.03    2.84
   0   3  11   58.44    2.52
   0  -3  11   55.24    3.17
   0  -3 -11   61.72    2.83
   0   3 -11   63.45    2.63
   0   3 -11   59.36    2.60
   0  -3 -11   45.49    2.74
   0  -3  11   41.93    2.69
   0   3 -11   61.65    3.04
   0  -3 -11   63.14    3.04
   0  -3 -11   55.90    3.15
   0   3 -11   54.20    2.96
   0   3 -11   60.59    2.30
   0   3 -11   56.29    2.89
   0  -3 -11   56.83    2.52
   0  -3  11   59.66    2.81
   0   3  11   67.57    2.84
   0  -3  11   58.72    2.89
   0   3 -11   57.88    2.84
   0   3  11   66.57    3.13
   0  -3  11   56.62    2.97
   0  -3  11   55.16    3.11
   0   3  11   52.89    3.14
   0  -3  11   54.04    2.68
   0  -3 -11   50.93    2.52
   0   3 -11   59.03    2.59
   0  -3 -11   62.48    2.80
   0  -3  12   67.95    2.75
   0  -3 -12   68.32    2.95
   0   3  12   55.73    2.79
   0   3  12   73.81    3.01
   0  -3  12   63.68    3.58
   0   3  12   65.94    3.62
   0   3 -12   69.24    3.17
   0   3  12   56.26    2.78
   0  -3  12   54.10    3.45
   0   3 -12   68.83    2.94
   0  -3 -12   68.06    3.14
   0   3 -12   69.23    2.98
   0   3 -12   66.60    3.44
   0  -3 -12   66.17    3.54
   0  -3 -12   68.50    3.17
   0   3 -12   69.90    2.96
   0  -3 -12   66.85    2.88
   0   3 -12   67.73    3.28
   0   3 -12   72.57    3.47
   0  -3 -12   68.63    3.42
   0   3 -12   70.00    2.57
   0  -3  12   54.33    2.97
   0  -3 -12   60.98    2.88
   0   3  12   72.26    3.46
   0  -3  12   67.79    3.41
   0  -3 -12   54.51    3.15
   0   3 -12   72.11    2.67
   0  -3 -12   63.13    3.62
   0   3  12   61.90    3.10
   0   3 -12   52.73    3.34
   0   3  12   68.50    3.15
   0  -3  12   71.55    3.26
   0   3 -12   68.68    3.23
   0   3 -13    2.25    1.42
   0  -3 -13    0.19    1.60
   0   3  13    0.65    0.87
   0  -3  13    0.13    0.64
   0   3  13    1.39    0.83
   0  -3 -13   -0.36    0.81
   0   3  13    0.96    0.77
   0   3 -13   -0.84    1.06
   0   3 -13    1.29    0.92
   0  -3  13   -0.49    1.99
   0   3 -13    0.64    1.08
   0   3 -13   -0.63    1.33
   0   3 -13    1.11    0.89
   0   3  13    0.79    1.33
   0  -3  13    0.30    1.24
   0  -3 -13    2.98    1.60
   0  -3 -13    1.13    1.21
   0   3 -13    0.97    1.10
   0  -3 -13    0.51    0.83
   0   3  13    0.46    0.99
   0  -3 -13    0.64    0.86
   0   3 -13   -0.05    0.61
   0   3  13   -1.73    1.16
   0  -3 -13    0.09    0.92
   0  -3 -13   -1.41    1.25
   0   3 -13   -0.16    1.32
   0   3 -13   -1.22    0.99
   0  -3  13    2.43    1.86
   0   3  13    0.32    1.65
   0  -3  13   -0.51    1.04
   0   3  14   14.63    1.57
   0   3 -14   12.80    1.91
   0  -3 -14   15.70    2.09
   0   3 -14   17.07    1.46
   0  -3  14   13.78    2.51
   0   3 -14   13.64    1.84
   0  -3 -14   12.92    1.89
   0  -3 -14   13.88    2.10
   0   3 -14   15.52    2.05
   0  -3 -14   15.82    1.37
   0  -3 -14   12.95    1.72
   0   3 -14   14.94    1.70
   0   3  14   16.32    1.99
   0  -3  14   17.46    1.96
   0  -3 -14   15.66    1.40
   0  -3 -14   11.98    1.29
   0   3 -14   17.10    1.45
   0   3 -14   16.46    1.45
   0   3  14   15.39    2.32
   0  -3  14   14.26    2.23
   0   3  14   18.24    1.43
   0  -3  15    3.17    2.45
   0   3 -15   -0.19    1.47
   0  -3 -15    0.95    1.17
   0  -3 -15   -0.78    1.81
   0   3 -15    0.64    1.03
   0  -3  15   -1.75    2.09
   0   3  15   -1.35    2.18
   0   3  15   -0.13    1.15
   0   3 -15   -1.12    1.33
   0  -3 -15   -0.38    1.51
   0   3 -15   -0.19    1.49
   0   3  15    0.19    1.56
   0  -3  15    0.18    1.52
   0   3  15   -0.93    0.95
   0   3 -15    0.21    1.54
   0  -3 -15   -0.22    1.78
   0  -3 -15    0.10    0.93
   0  -3 -16   -2.04    1.75
   0   3 -16    0.20    1.60
   0   3  16    2.28    1.28
   0  -3  16   -3.99    2.38
   0   3  16   -0.63    2.29
   0  -3 -16    0.48    1.83
   0   3 -16   -0.23    1.85
   0   3 -16    1.71    1.48
   0  -3  16    0.20    1.68
   0   3  16   -0.82    1.82
   0  -3 -16    0.42    1.99
   0   3 -16    1.24    1.12
   0   3 -16    3.25    1.87
   0  -3 -16   -0.72    1.28
   0   3  17    0.66    1.85
   0  -3  17    0.21    1.75
   0   3 -17   -0.74    1.99
   0  -3 -17    1.54    2.07
   0   3  17    1.05    1.31
   0   3 -17    0.88    1.70
   0  -3 -17   -1.32    1.76
   0  -3 -17    0.15    1.39
   0   3 -17    1.08    1.80
   0  -3 -17    1.35    2.01
   0   3 -17    1.43    1.50
   0   4   0 9507.02  307.29
   0  -4   0 9066.04  307.28
   0  -4   0 9153.29  307.25
   0   4   0 9320.26  307.25
   0   4   0 9240.00  307.17
   0  -4   0 9544.67  307.17
   0   4   0 9074.19  307.28
   0   4   0 9363.11  307.25
   0  -4   0 9496.00  307.30
   0  -4   0 9100.43  307.25
   0   4   0 9141.73  307.21
   0   4  -1 7955.87  266.72
   0   4   1 8517.71  266.74
   0  -4   1 8431.39  266.84
   0  -4  -1 8201.32  266.89
   0   4   1 7847.12  266.89
   0  -4  -1 8033.49  266.88
   0  -4   1 8012.30  266.82
   0   4  -1 8089.62  266.82
   0  -4  -1 7942.05  266.69
   0   4  -1 7908.60  266.69
   0   4  -1 7855.19  266.89
   0  -4   1 8269.86  266.88
   0   4  -1 7683.51  266.89
   0   4   1 8256.04  266.87
   0  -4  -1 7983.89  266.86
   0  -4   1 8009.74  266.88
   0  -4  -1 8337.93  266.91
   0   4   1 7928.16  266.73
   0   4  -1 7899.21  266.87
   0  -4   1 8041.18  266.83
   0  -4   1 7912.32  266.84
   0  -4  -1 8339.25  266.70
   0   4  -1 8070.52  266.82
   0  -4  -1 7986.53  266.88
   0   4  -1 8031.09  266.70
   0  -4  -1 8031.55  266.69
   0   4   1 8070.13  266.69
   0  -4   1 8081.85  266.69
   0   4  -1 8096.14  266.89
   0   4   1 7981.25  266.69
   0  -4   1 8085.50  266.69
   0  -4  -2 1102.69   36.82
   0  -4   2 1104.50   36.80
   0  -4  -2 1081.84   36.79
   0  -4  -2 1110.47   36.80
   0  -4   2 1098.22   36.70
   0   4  -2 1121.36   36.70
   0  -4  -2 1093.17   36.65
   0   4   2 1111.76   36.65
   0  -4   2 1100.92   36.66
   0   4  -2 1076.49   36.66
   0  -4   2 1125.67   36.79
   0   4  -2 1088.71   36.78
   0  -4  -2 1111.01   36.73
   0  -4   2 1083.17   36.77
   0   4  -2 1123.27   36.78
   0   4   2 1121.16   36.74
   0   4  -2 1035.84   36.80
   0   4  -2 1084.22   36.72
   0  -4   2 1154.00   36.77
   0   4  -2 1097.47   36.76
   0  -4  -2 1102.38   36.80
   0  -4   2 1100.27   36.67
   0  -4   2 1101.92   36.70
   0   4  -2 1098.51   36.70
   0   4   2 1104.61   36.70
   0   4  -2 1091.99   36.65
   0  -4   2 1097.58   36.66
   0  -4   2 1136.94   36.80
   0   4  -2 1121.92   36.80
   0   4   2 1130.74   36.66
   0  -4   2 1109.68   36.66
   0   4  -2 1098.85   36.66
   0  -4  -2 1085.83   36.66
   0   4  -3  232.51    8.02
   0  -4   3  234.24    8.02
   0  -4  -3  236.92    8.13
   0  -4  -3  240.96    7.89
   0  -4   3  237.77    7.89
   0  -4  -3  238.15    8.13
   0  -4  -3  222.38    8.15
   0   4  -3  236.42    8.00
   0  -4   3  232.43    8.01
   0  -4   3  240.58    8.12
   0  -4   3  228.42    8.16
   0   4  -3  246.42    8.11
   0  -4  -3  232.29    8.02
   0  -4  -3  231.68    8.03
   0  -4   3  237.00    8.05
   0   4   3  237.39    8.04
   0   4  -3  228.26    8.04
   0  -4   3  243.01    8.06
   0   4  -3  237.43    8.05
   0   4  -3  240.50    8.16
   0  -4   3  244.97    8.17
   0  -4   3  244.01    8.14
   0   4  -3  222.77    8.10
   0  -4  -3  231.62    8.04
   0   4  -3  233.93    8.05
   0   4   3  238.62    8.04
   0  -4   3  235.20    8.04
   0  -4   3  224.72    7.94
   0   4  -3  236.64    8.01
   0   4  -3  233.42    7.96
   0  -4   3  232.91    8.01
   0  -4  -3  219.41    8.15
   0  -4   4  235.97    7.97
   0  -4  -4  228.71    7.64
   0  -4  -4  229.57    7.90
   0  -4  -4  227.41    7.87
   0   4  -4  226.25    7.88
   0  -4   4  225.60    7.71
   0  -4  -4  227.15    7.91
   0  -4  -4  223.99    7.93
   0   4   4  233.32    7.94
   0   4  -4  212.17    7.76
   0  -4   4  226.64    7.78
   0  -4   4  229.61    7.97
   0   4  -4  224.14    7.96
   0   4   4  228.57    7.87
   0  -4   4  229.06    7.89
   0   4  -4  228.07    7.69
   0   4  -4  214.60    7.76
   0   4  -4  224.50    7.85
   0  -4  -4  224.97    7.76
   0  -4   4  231.42    7.86
   0   4  -4  223.41    8.00
   0  -4   4  226.68    7.89
   0  -4   4  226.42    7.69
   0  -4  -4  224.26    7.93
   0   4   4  229.57    7.94
   0  -4   4  245.10    7.96
   0  -4   4  227.67    7.97
   0   4  -4  231.46    7.84
   0   4  -5  161.31    6.44
   0  -4   5  181.80    6.48
   0  -4  -5  185.16    6.42
   0   4   5  175.17    6.41
   0  -4  -5  173.30    6.15
   0  -4   5  183.61    6.52
   0   4  -5  181.26    6.54
   0   4   5  183.55    6.47
   0  -4  -5  190.42    6.48
   0   4   5  177.02    6.44
   0   4  -5  167.06    6.40
   0  -4   5  184.16    6.44
   0  -4   5  181.46    6.17
   0  -4   5  175.54    6.48
   0  -4   5  177.47    6.27
   0  -4   5  180.57    6.52
   0   4  -5  182.73    6.51
   0  -4  -5  184.08    6.22
   0   4  -5  180.64    6.35
   0  -4   5  184.50    6.39
   0  -4  -5  179.82    6.11
   0   4  -5  184.26    6.55
   0   4   5  180.68    6.44
   0  -4   5  179.15    6.27
   0  -4  -5  183.48    6.48
   0   4   5  184.70    6.47
   0   4  -5  183.84    6.40
   0   4   5  188.48    6.48
   0  -4   5  178.65    6.39
   0  -4   5  175.85    6.43
   0   4  -5  183.75    6.45
   0  -4  -5  177.11    6.42
   0   4   5  178.97    6.44
   0   4  -5  184.56    6.17
   0  -4   5  176.94    6.52
   0   4   5  192.32    6.54
   0   4  -6  756.47   25.09
   0  -4   6  760.80   25.09
   0   4  -6  714.75   25.45
   0  -4  -6  765.88   25.35
   0   4   6  712.45   25.10
   0   4   6  750.02   25.36
   0  -4  -6  778.46   25.46
   0  -4   6  746.79   25.48
   0   4  -6  717.74   25.47
   0   4   6  772.09   25.44
   0  -4  -6  753.81   25.57
   0  -4  -6  767.85   25.43
   0  -4  -6  691.65   25.40
   0   4  -6  779.12   25.44
   0   4   6  761.19   25.42
   0  -4  -6  746.63   25.42
   0  -4   6  754.58   25.43
   0  -4   6  746.85   25.48
   0   4  -6  761.20   25.49
   0  -4  -6  763.04   25.11
   0  -4  -6  742.77   25.59
   0   4  -6  748.90   25.25
   0   4  -6  752.29   25.53
   0  -4  -6  755.22   25.08
   0  -4   6  768.46   25.36
   0   4   6  778.46   25.49
   0  -4   6  746.30   25.51
   0   4  -6  751.39   25.34
   0   4  -6  752.69   25.38
   0   4   6  762.57   25.46
   0  -4   6  750.24   25.38
   0  -4  -6  771.02   25.43
   0   4   6  750.90   25.44
   0  -4   6  749.71   25.42
   0   4  -6  771.96   25.45
   0  -4   6  761.06   25.44
   0   4   6  751.97   25.43
   0  -4  -6  728.67   25.42
   0   4   6  744.54   25.40
   0  -4   6  749.75   25.25
   0   4  -7  674.54   22.35
   0   4  -7  638.25   22.79
   0  -4  -7  690.80   22.63
   0   4   7  656.47   22.40
   0   4   7  668.18   22.65
   0  -4  -7  672.32   22.77
   0   4   7  672.07   22.49
   0  -4   7  673.15   22.82
   0   4  -7  665.60   22.79
   0  -4  -7  687.61   22.90
   0  -4  -7  688.45   22.73
   0   4  -7  668.47   22.51
   0  -4  -7  640.87   22.73
   0  -4   7  658.49   22.82
   0  -4  -7  645.71   22.74
   0   4  -7  675.80   22.78
   0   4   7  683.52   22.77
   0  -4   7  682.21   22.79
   0  -4   7  669.14   22.81
   0   4  -7  668.77   22.81
   0  -4  -7  664.96   22.93
   0   4  -7  673.29   22.51
   0  -4  -7  671.76   22.34
   0   4  -7  677.51   22.85
   0  -4  -7  677.22   22.38
   0  -4   7  681.35   22.66
   0   4   7  678.21   22.75
   0  -4  -7  666.81   22.72
   0   4  -7  683.15   22.65
   0   4   7  677.33   22.80
   0  -4   7  684.94   22.87
   0  -4   7  655.08   22.69
   0  -4  -7  548.97   22.49
   0   4   7  660.70   22.77
   0  -4  -7  671.00   22.76
   0   4  -7  686.18   22.78
   0  -4   7  673.12   22.80
   0   4   7  693.90   22.82
   0  -4   7  679.12   22.73
   0   4  -7  681.95   22.71
   0  -4   7  677.01   22.58
   0   4   7  678.31   22.71
   0  -4   8   28.99    1.82
   0   4  -8   27.15    1.58
   0   4   8   26.94    1.73
   0   4  -8   27.10    1.22
   0   4  -8   29.68    1.78
   0  -4  -8   29.30    1.54
   0   4   8   25.67    1.28
   0   4   8   29.07    1.55
   0  -4   8   24.11    1.73
   0  -4   8   31.68    1.85
   0   4   8   27.27    1.36
   0  -4  -8   24.91    1.93
   0   4  -8   30.03    1.72
   0  -4  -8   27.08    1.64
   0   4  -8   29.73    1.43
   0  -4   8   26.76    1.72
   0  -4  -8   25.65    1.62
   0  -4   8   27.27    1.79
   0   4  -8   28.90    1.71
   0  -4  -8   24.75    1.68
   0   4   8   28.15    1.81
   0   4  -8   28.09    1.78
   0  -4   8   30.02    1.85
   0  -4  -8   26.02    1.95
   0   4  -8   28.09    1.40
   0  -4  -8   29.42    1.19
   0   4  -8   26.04    1.71
   0  -4   8   27.53    1.55
   0  -4  -8   26.79    1.62
   0   4   8   26.49    1.63
   0   4  -8   28.50    1.43
   0   4   8   27.17    1.70
   0   4  -8   23.45    1.58
   0  -4   8   27.15    1.67
   0  -4  -8   26.87    1.64
   0  -4   8   30.75    1.61
   0  -4  -8   28.03    1.46
   0  -4  -8   26.57    1.70
   0   4   8   30.40    1.90
   0  -4   8   25.84    1.87
   0   4  -8   28.45    1.70
   0  -4   8   28.90    1.58
   0   4   8   25.08    1.55
   0   4  -9  190.21    6.40
   0   4   9  179.62    6.68
   0   4  -9  176.29    6.99
   0  -4  -9  185.99    6.69
   0  -4   9  185.90    6.49
   0   4   9  179.51    6.47
   0   4   9  179.86    6.70
   0  -4   9  174.60    6.94
   0  -4   9  194.27    7.06
   0   4   9  183.51    6.54
   0  -4  -9  188.42    7.06
   0   4  -9  171.39    6.85
   0  -4  -9  182.03    6.81
   0   4  -9  185.56    6.60
   0  -4   9  167.83    6.88
   0  -4  -9  169.20    6.82
   0  -4  -9  178.89    6.94
   0   4  -9  189.28    6.97
   0   4   9  187.17    6.96
   0  -4   9  188.02    6.97
   0  -4   9  192.32    7.02
   0   4  -9  186.12    7.00
   0  -4  -9  184.89    7.13
   0   4  -9  183.30    6.50
   0  -4  -9  188.12    6.29
   0   4  -9  181.78    6.98
   0  -4   9  190.98    6.81
   0  -4   9  175.17    6.49
   0   4   9  177.18    6.84
   0  -4  -9  186.06    6.83
   0   4  -9  182.89    6.59
   0   4   9  186.88    6.95
   0  -4   9  186.97    7.05
   0   4  -9  191.71    6.80
   0  -4   9  174.25    6.75
   0  -4  -9  170.92    6.60
   0   4  -9  188.82    6.96
   0  -4  -9  176.07    6.91
   0  -4   9  183.94    7.01
   0   4   9  189.95    7.03
   0   4   9  194.59    7.00
   0   4  -9  181.84    6.87
   0  -4   9  178.26    6.88
   0   4   9  181.20    6.79
   0   4   9  188.51    7.08
   0  -4   9  192.52    6.75
   0   4  10   63.66    3.13
   0  -4  10   67.59    3.29
   0   4 -10   69.15    3.03
   0   4 -10   66.86    2.55
   0   4 -10   67.70    3.29
   0   4  10   64.45    2.90
   0  -4  10   65.85    2.67
   0  -4 -10   67.05    2.88
   0   4  10   67.25    2.68
   0   4  10   64.83    2.88
   0  -4  10   64.02    3.16
   0   4  10   66.58    2.74
   0  -4  10   69.69    3.34
   0  -4 -10   73.16    3.40
   0   4 -10   68.03    3.11
   0  -4 -10   61.94    3.00
   0   4 -10   60.30    2.76
   0  -4 -10   69.96    3.44
   0   4 -10   62.67    3.22
   0  -4  10   65.24    3.32
   0   4 -10   64.96    3.15
   0  -4 -10   62.54    3.15
   0  -4 -10   67.73    3.05
   0   4  10   66.37    3.08
   0   4 -10   68.26    2.80
   0  -4 -10   67.05    2.40
   0   4 -10   66.29    2.66
   0  -4 -10   66.32    2.42
   0  -4  10   69.30    3.02
   0  -4  10   62.49    2.66
   0   4 -10   61.31    3.13
   0  -4 -10   67.79    2.67
   0   4  10   61.97    2.96
   0   4  10   63.45    3.29
   0  -4  10   67.07    3.02
   0   4 -10   70.77    3.12
   0  -4  10   67.24    3.13
   0   4  10   67.99    3.22
   0  -4 -10   65.33    2.80
   0  -4  10   65.99    2.97
   0   4  10   65.40    3.22
   0  -4  10   64.01    3.27
   0   4 -10   68.30    3.19
   0   4  10   63.49    3.32
   0  -4  10   64.90    3.34
   0  -4 -10   67.66    3.20
   0  -4  10   65.35    3.14
   0  -4 -10   63.31    3.09
   0   4  11    0.62    0.88
   0  -4 -11    1.60    0.87
   0  -4  11    2.51    0.67
   0   4  11    1.32    0.84
   0   4  11    0.98    0.70
   0  -4  11    2.57    1.06
   0   4  11    1.26    0.72
   0   4 -11    0.78    1.00
   0   4 -11    3.06    0.86
   0  -4  11    2.66    1.45
   0  -4 -11    1.00    1.02
   0   4 -11    0.77    1.13
   0  -4 -11    2.53    1.21
   0   4 -11    1.50    0.58
   0   4 -11    3.33    0.89
   0   4 -11    0.13    1.18
   0   4  11    3.81    1.25
   0  -4  11    1.82    1.12
   0   4 -11    2.56    0.70
   0  -4 -11    1.30    0.35
   0  -4 -11    0.28    1.43
   0  -4 -11    1.60    0.40
   0  -4 -11    1.64    0.71
   0  -4 -11   -0.12    1.05
   0  -4  11    1.34    1.12
   0   4 -11    1.52    1.13
   0   4 -11    0.70    1.28
   0  -4  11    0.70    1.02
   0   4 -11    1.87    1.02
   0   4  11    2.59    1.02
   0  -4 -11    1.71    1.04
   0   4 -11    2.24    0.83
   0  -4  11    2.50    1.59
   0   4  11    4.56    1.65
   0   4  11    2.15    0.98
   0  -4  11    2.26    1.19
   0  -4  11   -0.96    0.98
   0  -4 -11    0.39    0.76
   0   4  12    1.70    0.87
   0  -4  12    0.42    0.63
   0   4  12    0.47    0.69
   0  -4 -12    1.92    0.81
   0   4  12    1.35    0.74
   0   4 -12    2.53    1.09
   0   4 -12    0.70    0.85
   0  -4  12    1.63    1.67
   0   4 -12    1.95    1.11
   0   4 -12    2.32    0.91
   0   4 -12    0.15    1.31
   0   4 -12    0.16    1.28
   0  -4 -12    0.93    1.51
   0   4 -12    1.17    0.69
   0   4 -12    5.39    1.36
   0  -4 -12    3.81    1.30
   0  -4 -12    1.37    0.91
   0   4  12    0.10    0.99
   0  -4 -12    0.26    1.16
   0   4 -12    1.37    1.09
   0  -4 -12    2.11    0.75
   0   4 -12    1.97    0.61
   0  -4  12    2.49    1.76
   0   4  12    2.32    1.70
   0  -4  12    2.44    1.21
   0   4  12    1.02    1.23
   0   4 -12    2.43    0.86
   0  -4  12    2.29    1.32
   0   4  12    3.91    1.06
   0  -4  12    0.51    0.94
   0  -4 -13    3.86    0.89
   0   4 -13    4.22    1.24
   0   4  13    4.28    0.84
   0   4 -13    6.57    1.04
   0  -4  13    5.24    1.92
   0   4 -13    4.56    1.26
   0   4 -13    3.37    1.41
   0   4 -13    3.77    0.97
   0  -4 -13    5.49    1.08
   0   4  13    4.38    1.12
   0  -4 -13    4.60    1.68
   0   4 -13    5.65    1.47
   0  -4 -13    3.28    1.32
   0   4  13    3.92    0.97
   0  -4  13    3.39    0.72
   0   4 -13    3.10    1.28
   0  -4 -13    5.53    1.40
   0  -4 -13    5.99    0.91
   0   4  13    2.89    1.67
   0  -4  13    4.70    1.79
   0  -4 -13    3.39    1.63
   0   4 -13    3.31    1.51
   0  -4  13    4.50    1.44
   0   4  13    5.59    1.47
   0   4 -13    4.80    0.98
   0   4  13    3.27    1.07
   0  -4  13    2.80    1.08
   0   4 -14    5.41    1.32
   0  -4  14    2.70    2.03
   0   4 -14    6.12    1.13
   0   4  14    3.56    1.19
   0   4 -14    2.79    1.57
   0   4 -14    5.22    1.05
   0   4  14    5.99    1.29
   0  -4 -14    5.74    1.89
   0   4 -14    5.69    1.44
   0  -4 -14    1.39    1.38
   0   4  14    5.63    1.13
   0   4 -14    3.60    1.36
   0   4  14    3.52    2.00
   0  -4  14    4.45    2.02
   0   4 -14    1.92    1.55
   0  -4 -14    4.33    1.75
   0  -4 -14    3.33    0.93
   0  -4 -14    4.64    1.55
   0   4 -14    5.69    1.50
   0   4 -14    6.01    1.12
   0  -4  14    1.48    1.50
   0   4  14    6.65    1.61
   0   4 -15    3.20    1.75
   0   4 -15   -0.10    1.04
   0  -4 -15   -0.40    1.86
   0   4 -15   -1.04    1.81
   0  -4 -15    2.48    1.96
   0   4  15   -0.11    0.97
   0   4 -15   -0.10    0.96
   0   4 -15   -0.68    1.40
   0  -4 -15    0.66    1.42
   0  -4 -15    0.19    1.45
   0   4 -15   -0.38    1.53
   0   4  15    0.58    1.96
   0  -4  15    0.19    2.21
   0   4  15   -0.42    1.14
   0  -4  15    0.18    1.51
   0   4  15   -0.57    1.55
   0  -4  15   -0.79    2.51
   0   4  16    0.83    1.73
   0  -4  16    0.39    1.76
   0  -4  16   -0.65    2.78
   0  -4  16    0.84    2.23
   0   4  16   -0.29    1.28
   0   4 -16   -1.22    1.67
   0  -4 -16   -0.20    1.61
   0  -4 -16    1.21    1.30
   0   4 -16   -0.81    1.67
   0  -4 -16    0.21    1.98
   0   4 -16    2.70    1.46
   0   4 -16   -0.68    1.77
   0  -4 -16    0.97    2.07
   0   4 -17    0.19    1.51
   0   4 -17    1.46    1.92
   0  -4 -17   -1.04    2.09
   0   4  17    0.31    1.36
   0   4 -17    0.65    1.88
   0  -4 -17    0.69    2.06
   0  -4 -17    0.95    1.31
   0  -4 -17    0.44    1.60
   0   4 -17   -0.22    1.86
   0  -4  17    1.26    1.88
   0   4  17   -1.11    1.80
   0   5   0    1.14    0.55
   0   5   0    1.68    0.37
   0  -5   0    0.91    0.34
   0  -5   0    1.16    0.50
   0   5   0    0.90    0.41
   0  -5   0    1.13    0.51
   0  -5   0    1.27    0.50
   0   5   1   70.41    2.49
   0  -5   1   73.88    2.63
   0  -5  -1   71.22    2.69
   0  -5   1   72.01    2.70
   0  -5  -1   68.12    2.68
   0  -5   1   67.65    2.61
   0   5  -1   69.31    2.42
   0   5  -1   73.10    2.72
   0   5   1   71.97    2.70
   0  -5  -1   71.10    2.72
   0   5   1   70.18    2.51
   0   5  -1   69.96    2.67
   0  -5  -1   71.57    2.69
   0   5  -1   70.77    2.42
   0   5  -1   70.43    2.48
   0  -5   1   71.61    2.63
   0  -5  -1   69.71    2.48
   0   5  -1   71.31    2.70
   0   5  -2  476.27   15.84
   0  -5   2  481.75   15.85
   0  -5  -2  471.98   16.06
   0  -5   2  483.33   16.02
   0  -5  -2  478.18   16.04
   0  -5  -2  481.76   16.04
   0  -5   2  472.65   15.93
   0   5   2  470.08   15.83
   0  -5   2  475.55   15.84
   0  -5  -2  463.63   15.82
   0   5  -2  473.90   15.83
   0  -5   2  494.09   16.04
   0   5   2  472.83   15.98
   0   5  -2  484.88   16.03
   0   5   2  467.85   15.74
   0   5  -2  465.24   15.94
   0  -5  -2  481.33   16.04
   0  -5   2  472.29   15.99
   0  -5   2  459.24   16.02
   0   5  -2  453.82   16.01
   0  -5  -2  471.69   15.83
   0   5   2  474.86   15.83
   0   5  -2  472.62   15.84
   0  -5   2  473.33   15.84
   0   5   2  490.82   15.91
   0  -5   2  477.64   15.93
   0  -5   2  458.99   15.90
   0  -5  -3  413.48   14.29
   0  -5   3  435.24   14.33
   0  -5  -3  428.96   14.29
   0  -5  -3  418.22   14.30
   0   5   3  422.57   14.29
   0  -5   3  415.75   14.15
   0  -5   3  423.98   14.26
   0  -5   3  426.26   14.32
   0   5  -3  438.39   14.27
   0  -5  -3  406.49   14.12
   0   5  -3  408.38   14.13
   0   5   3  414.33   14.13
   0  -5   3  419.49   14.14
   0  -5   3  435.86   14.32
   0  -5   3  415.56   14.09
   0  -5   3  412.56   14.15
   0   5   3  424.08   14.13
   0   5  -3  404.60   14.14
   0  -5   3  425.10   14.14
   0  -5  -3  407.16   14.13
   0   5  -3  411.52   14.12
   0  -5   3  422.92   14.12
   0  -5   3  434.06   14.27
   0   5   3  423.58   14.29
   0  -5  -3  425.90   14.31
   0  -5   4   11.55    1.05
   0   5  -4   18.92    0.98
   0   5   4   17.77    1.04
   0   5   4   20.09    1.27
   0  -5  -4   20.59    1.13
   0  -5   4   18.64    0.80
   0   5  -4   14.16    1.15
   0  -5  -4   18.68    1.16
   0   5   4   19.51    1.17
   0  -5   4   19.97    0.97
   0  -5   4   17.38    1.05
   0   5   4   16.87    1.03
   0  -5   4   17.51    1.07
   0  -5   4   15.68    1.17
   0   5  -4   19.09    1.11
   0   5  -4   14.69    1.18
   0  -5   4   19.46    1.06
   0  -5   4   12.98    1.10
   0   5  -4   17.10    0.85
   0  -5  -4   17.94    1.01
   0   5  -4   19.82    1.02
   0  -5  -4   17.74    1.15
   0   5   4   20.45    1.18
   0  -5   4   18.79    0.87
   0  -5  -4   19.69    1.12
   0   5   4   18.87    1.11
   0  -5   5  340.35   11.77
   0  -5  -5  321.90   11.34
   0  -5  -5  346.31   11.69
   0   5   5  336.16   11.73
   0   5   5  332.39   11.65
   0  -5  -5  343.06   11.64
   0  -5   5  326.07   11.65
   0   5  -5  334.87   11.65
   0   5  -5  344.41   11.84
   0   5   5  344.28   11.74
   0  -5  -5  347.79   11.75
   0  -5   5  339.67   11.67
   0  -5   5  353.78   11.79
   0   5  -5  331.56   11.76
   0  -5   5  332.63   11.52
   0   5   5  333.91   11.38
   0  -5   5  332.57   11.72
   0   5  -5  354.11   11.75
   0  -5   5  342.08   11.61
   0   5   5  335.19   11.69
   0   5  -5  339.64   11.61
   0   5  -5  343.52   11.63
   0   5  -5  330.75   11.81
   0  -5   5  355.19   11.64
   0  -5   5  326.23   11.74
   0   5   5  339.26   11.71
   0  -5   5  338.88   11.44
   0  -5   5  344.11   11.41
   0  -5  -5  345.68   11.75
   0   5   5  351.47   11.76
   0   5  -5  340.34   11.41
   0  -5   5  342.29   11.66
   0   5  -5  325.81   11.63
   0   5   5  342.82   11.66
   0  -5   6   28.20    1.19
   0  -5   6   30.38    1.63
   0   5  -6   29.77    1.62
   0  -5  -6   27.20    1.47
   0   5   6   25.45    1.49
   0  -5   6   28.53    1.60
   0   5   6   24.98    1.58
   0   5  -6   27.21    1.55
   0  -5  -6   31.01    1.58
   0  -5   6   30.91    1.67
   0   5  -6   29.45    1.68
   0  -5  -6   26.61    1.55
   0   5   6   28.39    1.59
   0  -5   6   27.89    1.56
   0  -5  -6   31.40    1.58
   0   5  -6   29.49    1.53
   0   5   6   32.15    1.61
   0  -5   6   29.23    1.34
   0  -5   6   28.58    1.66
   0   5  -6   29.72    1.68
   0   5  -6   25.02    1.43
   0  -5   6   27.85    1.47
   0  -5  -6   28.53    1.09
   0   5  -6   29.06    1.68
   0  -5   6   30.84    1.50
   0   5  -6   28.07    1.21
   0  -5   6   29.95    1.66
   0   5  -6   29.43    1.45
   0   5   6   29.12    1.60
   0  -5  -6   25.54    1.53
   0   5   6   28.06    1.58
   0  -5   6   28.73    1.58
   0   5   6   28.41    1.58
   0   5  -6   26.36    1.47
   0  -5   6   27.48    1.49
   0   5   6   30.36    1.54
   0  -5   6   27.11    1.32
   0  -5   7   43.47    1.69
   0   5  -7   42.72    2.18
   0   5   7   41.62    1.81
   0  -5  -7   43.50    2.01
   0   5   7   46.02    2.09
   0   5  -7   44.42    2.12
   0  -5   7   42.25    2.19
   0   5   7   46.08    2.22
   0  -5  -7   51.11    2.20
   0   5  -7   40.00    2.16
   0  -5   7   43.37    2.21
   0  -5  -7   42.08    2.13
   0   5   7   42.39    2.12
   0  -5  -7   43.65    2.46
   0   5  -7   41.71    1.85
   0   5  -7   42.03    2.18
   0  -5   7   41.40    2.19
   0   5   7   45.97    2.18
   0  -5  -7   41.69    2.08
   0  -5   7   44.15    2.15
   0   5  -7   43.99    2.10
   0   5   7   43.98    2.16
   0  -5  -7   46.66    2.17
   0   5  -7   45.20    1.95
   0  -5   7   41.25    1.95
   0  -5  -7   40.03    2.44
   0  -5   7   40.91    1.98
   0   5  -7   41.53    2.20
   0  -5  -7   43.30    1.64
   0  -5   7   42.73    1.89
   0   5   7   44.22    2.11
   0   5  -7   42.81    1.86
   0   5  -7   41.40    1.69
   0   5  -7   42.29    2.04
   0   5   7   45.31    2.14
   0  -5   7   43.01    2.04
   0  -5   7   38.33    2.04
   0  -5   7   40.69    2.18
   0   5  -7   46.92    2.03
   0   5   7   42.99    2.17
   0  -5  -7   42.17    2.21
   0   5   8   -0.18    1.02
   0   5  -8    2.09    0.89
   0  -5   8   -0.45    1.02
   0  -5  -8   -0.17    0.83
   0   5  -8    0.55    0.54
   0   5  -8    0.31    0.41
   0   5  -8    1.07    0.96
   0   5   8    0.62    0.58
   0  -5   8   -0.48    0.61
   0  -5  -8    0.14    0.69
   0   5   8    0.15    0.66
   0  -5   8   -0.10    0.89
   0   5  -8    0.78    0.87
   0   5   8    0.20    0.50
   0  -5  -8   -0.41    1.44
   0  -5   8   -1.07    1.03
   0  -5  -8    0.67    0.83
   0  -5  -8   -0.09    0.95
   0  -5   8    1.02    1.09
   0   5   8    0.84    1.10
   0   5  -8    0.26    0.88
   0  -5  -8    0.09    0.75
   0  -5  -8    0.17    0.83
   0   5   8   -0.09    0.79
   0   5  -8    0.22    0.58
   0   5  -8    0.10    0.87
   0  -5   8   -0.09    1.02
   0  -5  -8    0.03    0.47
   0   5  -8    0.81    0.69
   0  -5  -8   -1.57    1.45
   0  -5   8   -0.06    0.78
   0  -5  -8    0.61    0.39
   0   5  -8    0.72    0.89
   0  -5   8    0.39    0.84
   0   5  -8   -0.95    0.77
   0   5   8   -0.09    0.88
   0  -5   8    0.36    0.70
   0   5  -8    0.15    0.69
   0  -5   8   -0.25    0.77
   0  -5   8    0.60    0.87
   0  -5  -8    0.51    0.66
   0  -5   8    0.98    0.77
   0   5   8    0.83    0.87
   0  -5   8    0.18    0.75
   0   5   8    1.24    0.70
   0   5   9    0.38    0.84
   0   5  -9    1.55    0.69
   0  -5  -9    0.55    0.92
   0  -5   9    1.53    0.88
   0   5  -9    0.68    0.97
   0  -5   9    1.46    1.04
   0   5  -9    1.65    0.49
   0   5  -9    2.12    1.00
   0   5   9    1.54    0.69
   0  -5   9    1.29    0.63
   0   5   9    1.27    0.54
   0  -5  -9    0.53    0.75
   0   5   9    1.84    0.79
   0  -5   9    1.02    0.95
   0   5   9    0.43    0.56
   0   5  -9    1.80    0.99
   0  -5   9    1.10    1.21
   0  -5  -9    2.37    1.44
   0  -5  -9    1.08    0.91
   0  -5  -9    1.79    1.01
   0   5  -9    1.30    0.98
   0  -5   9    2.12    1.24
   0   5   9    1.14    1.28
   0  -5  -9    1.39    0.99
   0   5  -9    0.91    0.70
   0   5  -9    1.42    1.01
   0   5  -9    1.00    0.77
   0  -5  -9   -0.86    1.50
   0  -5  -9    0.58    0.48
   0  -5   9    0.11    1.18
   0  -5   9   -0.08    0.85
   0   5   9    0.51    0.98
   0   5  -9    0.17    0.82
   0   5   9    2.85    1.25
   0   5  -9    2.17    1.03
   0  -5  -9    0.68    0.97
   0  -5   9   -0.21    1.28
   0   5  -9    0.68    0.62
   0   5  -9    1.52    0.94
   0  -5  -9    1.05    0.75
   0  -5   9    2.10    0.89
   0  -5   9    1.57    1.01
   0  -5   9    1.78    0.91
   0   5   9    0.31    0.94
   0   5   9    2.15    1.28
   0  -5   9    0.27    0.88
   0   5   9    1.09    0.84
   0   5 -10    1.23    0.74
   0   5 -10    0.14    0.52
   0   5 -10    2.14    1.16
   0  -5  10    1.20    0.64
   0   5  10    1.78    0.78
   0   5  10    1.08    0.83
   0   5  10    1.79    0.63
   0  -5 -10    0.40    0.80
   0  -5  10    1.95    1.14
   0   5  10    0.77    0.65
   0   5 -10    1.59    1.05
   0  -5 -10   -0.39    1.08
   0  -5  10   -0.74    1.35
   0  -5  10    0.22    1.41
   0   5  10   -2.34    1.39
   0  -5 -10   -0.11    1.02
   0   5 -10    0.57    0.98
   0   5 -10    0.07    0.73
   0  -5 -10    0.10    1.03
   0   5  10    0.95    1.02
   0   5 -10    1.09    1.13
   0   5 -10    2.16    0.77
   0  -5  10    0.23    1.42
   0   5 -10    0.34    0.74
   0  -5 -10    0.35    0.49
   0  -5 -10    0.27    1.54
   0  -5  10    0.81    0.86
   0  -5  10    0.90    1.08
   0  -5 -10    1.27    1.10
   0   5 -10    0.12    1.02
   0   5  10   -0.24    1.06
   0  -5  10    0.64    0.98
   0   5 -10    1.21    0.95
   0  -5  10    0.18    0.92
   0   5 -10    0.90    1.00
   0   5 -10   -0.33    1.05
   0  -5  10    0.12    1.38
   0  -5 -10   -0.66    1.07
   0   5  10    0.81    1.49
   0  -5  10    1.49    1.09
   0  -5  10    1.04    0.93
   0  -5 -10    1.28    0.77
   0   5  10    1.20    0.91
   0  -5  10    1.65    1.05
   0  -5  11   18.10    1.17
   0  -5 -11   18.73    1.38
   0   5  11   18.40    1.42
   0   5  11   16.67    1.13
   0  -5  11   17.37    2.07
   0   5  11   23.47    2.09
   0   5 -11   16.45    1.56
   0   5  11   19.71    1.24
   0  -5  11   18.49    1.97
   0   5 -11   18.68    1.33
   0   5 -11   20.19    1.85
   0   5 -11   18.86    1.31
   0   5 -11   19.94    1.02
   0   5 -11   17.38    1.77
   0   5  11   18.56    1.41
   0  -5 -11   16.97    0.89
   0   5 -11   19.20    1.24
   0  -5 -11   19.33    2.14
   0  -5 -11   18.28    0.91
   0  -5  11   17.80    1.28
   0  -5  11   18.75    1.50
   0  -5 -11   13.89    1.59
   0   5 -11   17.70    1.72
   0  -5  11   17.39    1.51
   0  -5 -11   15.20    1.29
   0  -5  11   18.77    1.66
   0   5  11   18.45    1.79
   0   5 -11   19.07    1.33
   0   5  11   19.25    1.61
   0  -5  11   20.46    1.59
   0   5  11   20.08    1.55
   0  -5  11   13.70    1.66
   0  -5 -11   17.30    1.65
   0  -5 -11   19.79    1.12
   0   5 -11   20.36    1.80
   0   5 -11   19.41    1.57
   0  -5  12   -0.18    0.64
   0   5  12    1.23    0.71
   0   5  12   -0.21    0.89
   0  -5  12    2.20    1.76
   0   5  12    0.43    1.71
   0   5  12    0.61    0.69
   0   5 -12   -0.13    1.04
   0  -5  12    2.25    1.66
   0   5 -12   -0.98    0.83
   0   5 -12    1.00    0.84
   0   5  12   -0.49    1.16
   0   5 -12    0.29    1.11
   0  -5 -12    1.26    0.61
   0  -5 -12    0.92    1.17
   0  -5 -12    0.14    1.24
   0   5 -12   -0.43    1.22
   0   5 -12    0.95    0.53
   0   5 -12   -0.08    0.82
   0   5 -12    3.55    1.36
   0   5 -12    0.16    1.32
   0   5 -12   -0.27    0.73
   0  -5 -12   -0.97    1.52
   0  -5  12   -0.67    1.14
   0   5  12    2.36    1.28
   0   5 -12    0.33    0.79
   0   5 -12   -1.71    1.09
   0   5  12    0.80    0.87
   0  -5 -12    0.99    0.94
   0  -5 -12    0.17    0.80
   0  -5  12    0.32    1.05
   0  -5  12    0.10    1.16
   0   5  12   -0.12    0.98
   0   5  13   10.23    1.28
   0   5  13    9.85    1.02
   0   5 -13    9.35    1.45
   0  -5  13    7.42    1.97
   0   5 -13   13.11    1.20
   0   5 -13    8.77    1.33
   0   5 -13   12.77    1.76
   0   5 -13   10.23    1.17
   0  -5  13   10.58    0.95
   0   5  13   10.90    1.24
   0  -5 -13    8.23    1.95
   0  -5 -13    7.48    1.52
   0   5 -13   11.60    1.59
   0   5  13   10.17    1.62
   0  -5  13    8.47    1.52
   0  -5 -13    6.44    1.45
   0   5 -13   12.66    1.66
   0   5 -13    9.83    1.14
   0   5 -13   11.02    1.17
   0  -5  13    7.82    1.44
   0   5  13    7.34    1.21
   0  -5  13    6.32    1.92
   0   5  13    9.75    1.96
   0  -5 -13    7.21    1.06
   0   5 -13    6.41    1.63
   0  -5 -14    0.57    0.86
   0   5 -14    0.14    1.20
   0  -5  14    1.63    1.35
   0   5  14    0.35    1.50
   0   5 -14    2.25    0.96
   0   5 -14   -0.35    1.45
   0   5 -14   -0.10    0.91
   0  -5 -14   -0.38    1.63
   0   5 -14   -0.86    1.36
   0  -5 -14   -0.69    1.33
   0   5 -14   -0.34    0.97
   0  -5  14   -2.90    2.05
   0  -5 -14    0.78    1.33
   0   5 -14   -1.17    1.19
   0   5 -14    0.44    0.94
   0   5 -14   -1.50    1.24
   0   5  14    1.49    1.11
   0   5  14    0.57    0.98
   0   5  14   -0.35    1.81
   0  -5  14   -3.37    2.09
   0   5 -14    0.19    1.50
   0  -5 -14   -0.21    1.89
   0   5 -15    2.72    1.40
   0  -5  15    3.16    2.24
   0  -5 -15    1.02    1.90
   0  -5 -15    0.56    1.54
   0   5 -15    1.50    1.57
   0  -5  15    0.53    1.52
   0   5  15   -0.19    1.59
   0   5 -15    1.43    1.39
   0  -5 -15   -0.17    1.41
   0   5 -15    3.70    1.50
   0   5  15    2.13    1.11
   0   5  15    3.03    1.25
   0  -5  15    0.97    2.06
   0   5  15   -0.38    2.22
   0   5 -15    2.28    1.72
   0  -5 -15    0.23    1.88
   0   5 -15    0.99    1.01
   0   5 -15    1.52    1.63
   0   5 -15    2.22    0.99
   0  -5 -16    5.26    1.76
   0   5 -16    8.13    1.77
   0   5 -16    6.55    1.92
   0  -5 -16    2.46    2.14
   0   5  16    7.68    1.88
   0  -5  16    8.29    2.02
   0   5  16    6.25    1.42
   0  -5  16    3.88    2.76
   0  -5 -16    5.15    1.69
   0   5 -16    7.41    1.76
   0  -5 -16    7.45    2.25
   0   5 -16    5.11    1.99
   0  -5 -17    0.87    1.68
   0   5 -17   -2.40    1.84
   0   5  17    1.92    1.48
   0   5 -17    0.60    1.48
   0  -5  17   -2.09    3.12
   0   5 -17    0.24    1.89
   0  -5 -17   -1.84    2.17
   0   5  17   -2.01    1.83
   0  -5  17    1.66    1.91
   0   5 -17    1.96    1.88
   0  -5 -17    0.49    1.42
   0  -5 -17   -0.70    2.05
   0   6   0  622.94   21.30
   0  -6   0  627.08   21.23
   0   6   0  618.53   21.23
   0  -6   0  633.74   21.38
   0  -6   0  641.25   21.38
   0   6   0  661.17   21.43
   0  -6   0  639.68   21.29
   0  -6   0  660.77   21.44
   0  -6   1  902.56   30.59
   0   6  -1  898.94   30.41
   0   6  -1  947.40   30.68
   0   6   1  928.84   30.65
   0  -6   1  946.82   30.57
   0   6   1  938.78   30.44
   0   6   1  890.91   30.47
   0   6   1  887.87   30.63
   0  -6  -1  911.22   30.65
   0   6   1  868.41   30.62
   0  -6  -1  912.41   30.65
   0  -6   1  939.29   30.67
   0  -6  -1  926.05   30.67
   0  -6  -1  910.47   30.70
   0  -6  -1  926.84   30.44
   0  -6   1  899.63   30.60
   0  -6  -2  309.44   10.63
   0  -6   2  303.69   10.54
   0  -6  -2  312.64   10.60
   0   6   2  308.91   10.60
   0   6   2  312.59   10.59
   0  -6  -2  308.50   10.59
   0  -6   2  302.59   10.49
   0   6  -2  301.14   10.34
   0  -6   2  324.71   10.60
   0  -6   2  289.72   10.57
   0   6  -2  311.24   10.60
   0   6   2  312.04   10.55
   0   6   2  301.58   10.28
   0  -6   2  317.31   10.35
   0   6  -2  308.84   10.32
   0  -6  -2  306.78   10.31
   0   6   2  314.15   10.60
   0  -6  -2  312.48   10.60
   0  -6   2  311.17   10.59
   0  -6   2  305.01   10.53
   0  -6   2  306.75   10.33
   0   6   2  302.08   10.41
   0   6   2  304.76   10.32
   0  -6   2  303.52   10.49
   0  -6   2  296.18   10.45
   0  -6  -2  306.34   10.32
   0   6  -2  304.08   10.33
   0  -6   2  305.14   10.33
   0   6   2  310.41   10.32
   0  -6   3  273.13    9.37
   0   6  -3  273.18    9.20
   0  -6   3  260.20    9.19
   0  -6  -3  269.06    9.43
   0  -6   3  272.90    9.45
   0   6  -3  269.54    9.54
   0   6   3  272.52    9.42
   0  -6  -3  293.49    9.47
   0  -6   3  266.75    9.27
   0  -6   3  274.62    9.40
   0  -6   3  268.19    9.45
   0   6  -3  273.18    9.41
   0  -6   3  265.10    9.41
   0   6  -3  270.22    9.20
   0  -6  -3  258.00    9.19
   0   6  -3  267.13    9.46
   0  -6   3  275.26    9.22
   0   6   3  270.52    9.21
   0   6   3  278.85    9.21
   0  -6  -3  262.39    9.20
   0   6  -3  264.74    9.21
   0  -6   3  262.44    9.21
   0  -6  -3  282.48    9.45
   0   6   3  276.25    9.44
   0  -6   3  265.21    9.27
   0  -6   3  271.36    9.23
   0  -6   3  283.67    9.44
   0  -6  -3  276.70    9.43
   0   6   3  265.49    9.41
   0  -6   4   30.76    1.34
   0  -6   4   28.63    1.55
   0   6  -4   35.19    1.45
   0   6   4   30.96    1.52
   0  -6  -4   33.17    1.60
   0  -6  -4   31.33    1.21
   0  -6   4   30.70    1.70
   0   6  -4   27.74    1.69
   0  -6  -4   29.05    1.62
   0   6   4   31.57    1.63
   0  -6   4   31.76    1.43
   0  -6   4   34.79    1.59
   0   6   4   30.81    1.47
   0  -6   4   28.62    1.47
   0  -6   4   29.79    1.64
   0  -6   4   26.82    1.57
   0   6  -4   32.06    1.62
   0   6  -4   31.33    1.68
   0  -6   4   30.27    1.48
   0  -6  -4   29.91    1.44
   0   6  -4   34.78    1.47
   0  -6   4   34.11    1.45
   0  -6   4   31.92    1.17
   0  -6   4   31.09    1.59
   0  -6  -4   28.30    1.63
   0   6   4   31.84    1.65
   0  -6  -4   30.18    1.58
   0   6   4   30.95    1.60
   0  -6   5  589.90   19.71
   0   6  -5  579.73   20.01
   0  -6   5  589.80   20.02
   0   6   5  555.93   19.55
   0  -6   5  584.72   20.09
   0  -6  -5  603.20   20.02
   0   6   5  616.91   20.07
   0  -6  -5  570.36   19.60
   0  -6   5  572.71   20.14
   0   6  -5  574.44   20.16
   0   6   5  604.15   20.07
   0  -6  -5  618.37   20.08
   0  -6   5  593.97   19.82
   0  -6   5  592.11   20.00
   0   6  -5  585.62   19.90
   0  -6   5  611.26   19.92
   0   6   5  607.65   19.92
   0  -6   5  598.32   20.09
   0  -6   5  598.78   19.97
   0   6  -5  582.22   19.95
   0   6  -5  558.73   20.14
   0  -6   5  594.11   19.92
   0   6  -5  564.79   19.89
   0   6  -5  610.41   19.93
   0  -6   5  595.25   19.93
   0   6   5  597.57   19.91
   0  -6  -5  588.60   19.91
   0   6   5  606.78   20.08
   0  -6  -5  599.10   20.07
   0  -6   5  596.43   19.66
   0   6  -5  595.83   19.88
   0   6   5  603.03   19.98
   0  -6   5  597.52   19.88
   0  -6   5  613.93   20.10
   0  -6  -5  603.30   20.03
   0   6   5  596.22   20.05
   0   6   6    2.83    0.96
   0  -6  -6    2.91    0.75
   0   6  -6    2.77    0.77
   0  -6   6    2.83    0.89
   0  -6  -6    2.81    0.83
   0   6   6    3.48    0.87
   0  -6   6    3.03    0.77
   0  -6   6    3.17    0.68
   0   6  -6    3.67    0.94
   0  -6   6    2.90    0.80
   0  -6  -6    2.34    0.71
   0   6  -6    3.20    0.79
   0   6   6    2.90    0.84
   0   6  -6    3.25    0.47
   0   6  -6    3.35    0.57
   0  -6   6    2.83    0.45
   0  -6   6    3.87    0.89
   0   6  -6    3.88    0.80
   0   6   6    3.22    0.40
   0  -6  -6    2.52    0.69
   0   6   6    2.54    0.76
   0  -6  -6    2.86    0.34
   0   6  -6    4.11    0.88
   0   6   6    1.76    0.78
   0  -6  -6    2.03    0.79
   0  -6   6    2.53    0.87
   0   6  -6    2.08    0.58
   0  -6   6    3.29    0.72
   0  -6   6    3.16    0.55
   0  -6   6    3.04    0.87
   0   6  -6    3.69    0.79
   0   6   6    2.08    0.81
   0   6  -6    2.88    0.65
   0  -6   6    3.14    0.67
   0  -6   6    3.27    0.82
   0   6  -6    2.31    0.64
   0   6   6    2.02    0.78
   0  -6   6    4.54    0.90
   0  -6   6    2.88    0.53
   0   6   6    2.82    0.74
   0  -6   7   16.61    1.41
   0  -6   7   15.97    0.85
   0   6  -7   12.73    1.22
   0   6   7   16.61    0.90
   0  -6  -7   15.87    1.17
   0   6   7   18.27    1.29
   0  -6   7   15.88    1.34
   0   6   7   16.99    1.33
   0   6  -7   18.13    1.26
   0  -6  -7   17.56    1.24
   0   6  -7   14.15    1.32
   0  -6   7   17.56    1.39
   0   6   7   16.96    1.30
   0  -6  -7   15.76    1.26
   0   6  -7   19.43    1.08
   0  -6  -7   13.38    1.32
   0  -6   7   17.63    1.24
   0  -6  -7   16.60    1.21
   0   6   7   16.70    1.41
   0   6  -7   17.77    1.28
   0  -6   7   16.50    1.36
   0   6  -7   17.29    1.40
   0  -6   7   16.23    1.37
   0  -6   7   16.21    1.03
   0  -6   7   16.11    1.22
   0   6  -7   16.25    1.20
   0   6  -7   16.48    1.40
   0  -6   7   16.19    1.17
   0  -6  -7   18.06    1.36
   0   6   7   18.86    1.36
   0   6  -7   16.33    0.88
   0   6  -7   15.92    1.01
   0  -6   7   16.19    1.28
   0  -6   7   15.13    1.33
   0   6   7   18.84    1.34
   0   6  -7   17.64    1.23
   0  -6   7   17.72    1.23
   0   6  -7   18.00    1.16
   0   6   7   18.53    1.37
   0   6   7   16.78    1.21
   0  -6   7   17.00    1.02
   0  -6  -8    5.76    1.04
   0   6   8    5.08    1.03
   0  -6   8    7.62    0.98
   0  -6   8    8.02    1.03
   0   6  -8    6.19    1.08
   0  -6   8    9.05    1.17
   0  -6   8    7.23    1.31
   0   6   8    5.27    1.22
   0   6  -8    6.87    1.02
   0  -6  -8    7.89    0.98
   0   6  -8    6.11    0.75
   0   6  -8    6.05    0.58
   0   6  -8    6.62    1.09
   0  -6   8    6.98    0.81
   0   6   8    6.37    0.68
   0  -6  -8    6.05    0.88
   0   6   8    5.88    0.93
   0  -6   8    7.44    1.00
   0   6  -8   11.04    1.23
   0  -6  -8    8.66    1.73
   0   6   8    7.32    1.02
   0  -6   8    7.84    1.27
   0  -6  -8    5.80    1.06
   0   6  -8    7.99    0.79
   0  -6   8    6.65    0.97
   0  -6  -8    9.42    1.25
   0   6  -8    7.64    1.18
   0  -6   8    5.72    1.15
   0  -6  -8    5.05    1.57
   0   6  -8    5.83    0.93
   0   6   8    5.98    1.05
   0  -6   8    5.18    0.91
   0   6  -8    7.57    0.93
   0   6   8    7.32    1.13
   0   6  -8    5.01    0.91
   0  -6   8    9.81    1.23
   0  -6  -8    7.80    1.05
   0   6   8    8.97    1.25
   0  -6   8    7.25    1.24
   0   6  -8    7.13    1.07
   0  -6   8    6.05    0.83
   0   6   8    6.96    1.02
   0   6  -9   47.05    2.16
   0   6  -9   46.69    1.92
   0  -6   9   50.49    2.65
   0   6   9   51.69    2.60
   0   6  -9   52.90    2.40
   0   6   9   49.68    2.11
   0   6  -9   47.66    2.59
   0  -6  -9   48.64    2.34
   0  -6   9   52.40    2.16
   0   6   9   47.45    2.38
   0  -6   9   47.63    2.64
   0   6   9   46.60    2.09
   0   6  -9   53.25    2.63
   0  -6  -9   47.07    2.87
   0  -6   9   45.81    2.63
   0  -6  -9   46.54    2.47
   0   6  -9   51.18    2.20
   0  -6   9   46.87    2.61
   0  -6  -9   47.90    2.58
   0  -6  -9   51.93    2.52
   0   6  -9   49.22    2.50
   0   6  -9   45.65    2.60
   0  -6  -9   51.58    2.96
   0  -6   9   52.59    2.71
   0   6  -9   45.75    2.21
   0   6  -9   45.11    2.58
   0  -6   9   51.52    2.37
   0  -6   9   49.84    2.30
   0  -6   9   48.16    2.45
   0   6  -9   51.30    2.42
   0   6   9   47.51    2.53
   0   6  -9   45.45    2.49
   0   6   9   46.90    2.63
   0  -6   9   51.99    2.68
   0  -6  -9   53.01    2.54
   0  -6   9   51.55    2.62
   0   6   9   48.08    2.60
   0  -6  -9   51.29    2.52
   0   6   9   51.36    2.54
   0  -6  -9   41.95    2.24
   0  -6   9   47.34    2.45
   0  -6   9   49.49    2.25
   0   6   9   45.95    2.72
   0   6   9   49.39    2.45
   0   6 -10   10.65    1.23
   0   6  10   11.23    1.02
   0   6 -10   12.41    1.47
   0  -6  10   13.31    1.01
   0  -6 -10   12.85    1.22
   0   6  10   15.23    1.30
   0   6 -10   14.23    1.38
   0   6  10   10.47    0.95
   0   6 -10   14.33    1.50
   0  -6 -10   13.05    1.42
   0  -6  10   12.39    1.68
   0   6 -10   12.52    1.07
   0  -6 -10   10.47    1.33
   0  -6 -10   14.54    1.39
   0   6  10   13.57    1.76
   0   6 -10   11.88    1.43
   0  -6  10   12.93    1.71
   0   6 -10   10.88    1.50
   0   6 -10   14.76    1.18
   0  -6  10   10.59    1.62
   0  -6 -10   11.41    1.96
   0   6 -10   12.41    1.53
   0  -6 -10   12.45    0.79
   0  -6  10    8.52    1.42
   0  -6  10   13.09    1.23
   0  -6  10   13.20    1.30
   0  -6  10   13.14    1.42
   0   6  10   13.17    1.43
   0   6 -10   14.18    1.12
   0   6  10    9.97    1.27
   0  -6 -10   17.03    1.51
   0   6  10   11.25    1.63
   0  -6  10   12.15    1.67
   0   6 -10   15.96    1.51
   0  -6 -10   15.04    1.47
   0   6 -10   11.34    1.04
   0   6 -10   12.41    0.80
   0  -6  10   11.45    1.52
   0  -6 -10   10.25    1.12
   0  -6  10   12.00    1.23
   0  -6  10   13.19    1.24
   0   6  10   13.46    1.37
   0  -6  11  101.07    3.75
   0  -6 -11  101.22    4.05
   0   6  11  106.56    4.19
   0  -6  11   97.03    4.48
   0   6  11   99.12    4.45
   0   6  11   91.89    3.74
   0  -6  11   91.86    4.47
   0   6 -11   99.43    4.35
   0  -6  11   98.22    3.99
   0   6  11  103.38    4.25
   0   6 -11   99.63    3.88
   0  -6 -11   73.34    4.06
   0  -6 -11  109.13    4.74
   0   6 -11  102.97    4.49
   0  -6 -11   98.79    4.32
   0   6 -11  104.97    4.39
   0  -6 -11   88.80    3.47
   0   6 -11   98.17    3.81
   0  -6  11   96.36    3.86
   0  -6  11   99.89    4.12
   0   6 -11   98.01    4.41
   0  -6  11   98.88    4.26
   0   6  11  107.23    4.47
   0   6  11   99.01    4.26
   0   6 -11  104.28    3.89
   0  -6 -11   85.27    3.88
   0  -6  11   92.08    4.10
   0   6 -11   96.28    3.86
   0   6 -11  101.44    3.53
   0   6 -11  102.20    4.17
   0   6 -11   89.20    4.38
   0   6  11   93.88    3.83
   0  -6  12   11.69    1.00
   0   6  12   11.86    1.15
   0  -6 -12   11.22    1.26
   0   6  12   12.38    1.36
   0  -6  12   15.06    1.99
   0   6  12   11.50    1.89
   0   6 -12   11.33    1.50
   0   6  12   14.21    1.03
   0  -6  12   10.27    1.88
   0   6 -12   12.90    1.17
   0   6 -12    9.20    1.53
   0  -6 -12   12.21    1.60
   0  -6 -12    8.52    1.13
   0   6 -12    8.83    1.61
   0   6 -12   12.53    1.09
   0  -6 -12    8.38    2.00
   0  -6  12   10.57    1.17
   0  -6 -12   11.90    1.56
   0   6 -12   10.95    1.55
   0   6  12    9.39    1.57
   0  -6  12   11.04    1.56
   0   6 -12    8.24    1.63
   0   6 -12   11.88    1.17
   0   6 -12   12.46    0.80
   0   6 -12    9.67    1.30
   0   6  12   14.22    1.46
   0  -6  12   10.12    1.31
   0   6 -12   11.34    1.11
   0   6  12    7.84    1.42
   0   6  13    2.86    1.85
   0  -6  13    2.91    1.85
   0   6 -13    3.97    1.31
   0  -6  13    3.52    1.83
   0   6 -13    4.91    0.95
   0   6 -13    4.54    0.98
   0   6 -13    5.70    1.02
   0   6  13    4.19    1.30
   0   6  13    3.98    1.16
   0   6 -13    3.98    1.57
   0  -6 -13    3.81    1.85
   0   6 -13    4.79    1.37
   0  -6 -13    0.88    1.29
   0   6 -13    3.76    1.35
   0  -6 -13    4.35    1.40
   0   6  13    4.90    1.47
   0  -6  13    5.45    1.39
   0   6 -13    2.52    0.88
   0   6 -13    4.98    1.29
   0  -6 -13    3.11    0.88
   0   6  13    4.51    1.23
   0  -6  13    5.02    1.29
   0   6 -13    4.54    1.53
   0   6  14    8.30    1.33
   0   6 -14    8.25    1.71
   0  -6 -14    5.51    1.57
   0  -6 -14    8.03    1.71
   0   6 -14   10.66    1.66
   0   6 -14    7.93    1.15
   0   6 -14    9.51    1.76
   0  -6  14   13.72    2.27
   0  -6 -14   12.51    2.16
   0   6 -14   13.15    1.71
   0   6 -14   10.55    1.18
   0  -6 -14   11.03    1.20
   0   6 -14    9.95    1.86
   0   6 -14    8.25    1.44
   0   6  14    8.77    1.47
   0   6  14   11.56    1.84
   0  -6  14    9.05    1.65
   0  -6  14    8.14    2.18
   0   6  14    9.05    2.13
   0  -6  15   20.85    2.70
   0  -6 -15   20.84    2.19
   0   6 -15   20.97    2.21
   0   6 -15   19.90    1.94
   0  -6 -15   19.95    2.55
   0  -6  15   16.18    2.57
   0   6  15   17.81    2.50
   0   6 -15   15.82    2.32
   0  -6 -15   16.81    2.54
   0  -6  15   18.67    2.15
   0   6  15   19.91    2.33
   0   6 -15   24.01    2.30
   0  -6 -15   17.16    2.05
   0   6 -15   15.29    1.95
   0   6 -15   15.90    2.14
   0   6  15   18.46    1.89
   0  -6 -16    1.12    2.11
   0   6 -16    1.41    1.38
   0  -6 -16    1.41    1.68
   0   6 -16   -1.21    1.70
   0  -6 -16   -1.80    1.60
   0   6 -16    0.40    1.58
   0  -6  16    0.95    1.67
   0   6  16    2.30    1.79
   0  -6 -16    0.25    2.08
   0   6 -16    0.23    1.87
   0   6  16   -2.37    1.29
   0   6 -16    0.83    1.73
   0  -6  16   -2.16    2.62
   0  -6 -17    4.34    1.90
   0   6 -17   -0.22    1.72
   0  -6 -17    4.27    2.30
   0   6 -17    2.17    2.01
   0  -6  17    4.43    2.90
   0  -6 -17    4.28    2.32
   0   6 -17    4.65    1.97
   0   6  17    5.47    1.52
   0  -6  17    2.26    1.83
   0   6  17    4.94    2.00
   0   6 -17    3.56    1.73
   0  -7   0    0.94    0.61
   0  -7   0    2.61    0.61
   0  -7   0    1.72    0.55
   0  -7   0    0.95    0.88
   0   7   0    0.39    0.73
   0  -7   0    1.78    0.68
   0   7   0    1.09    0.69
   0   7   0    1.42    0.48
   0   7   0    0.97    0.66
   0  -7   0    0.39    0.62
   0   7   0    0.58    0.68
   0   7  -1    9.20    0.86
   0  -7   1    9.88    0.90
   0   7   1    8.60    0.90
   0  -7  -1    7.92    0.90
   0   7   1    8.88    0.87
   0   7  -1    9.54    0.92
   0  -7   1    9.63    1.07
   0  -7  -1    9.08    1.01
   0   7   1    7.18    0.86
   0   7  -1    8.10    1.00
   0  -7  -1    8.61    0.60
   0   7   1    7.92    0.61
   0  -7  -1    6.73    0.84
   0   7  -1    7.57    0.49
   0  -7  -1    7.92    0.92
   0   7  -1    7.96    0.53
   0  -7   1   10.12    0.76
   0   7   1   10.26    0.68
   0  -7   1    9.04    0.83
   0  -7  -1    8.90    0.86
   0   7   1    9.09    0.85
   0   7  -1    8.82    0.83
   0   7   2    0.40    0.40
   0  -7   2    0.24    0.56
   0  -7  -2    1.24    0.64
   0   7   2   -0.17    0.71
   0  -7  -2    1.10    0.69
   0  -7   2    0.72    0.57
   0  -7   2    0.80    0.29
   0  -7   2    2.04    0.64
   0   7   2    0.37    0.65
   0   7  -2    1.62    0.67
   0  -7   2    0.20    0.60
   0   7  -2    0.41    0.76
   0  -7   2    0.12    0.88
   0  -7  -2    0.05    0.76
   0   7   2    0.42    0.71
   0   7  -2    1.31    0.66
   0   7   2    0.88    0.31
   0  -7  -2    0.96    0.29
   0   7  -2    0.91    0.30
   0   7  -2    1.10    0.37
   0   7   2   -0.17    0.65
   0  -7  -2    0.79    0.31
   0   7  -2    1.17    0.30
   0  -7  -2    0.13    0.66
   0  -7  -2    1.22    0.71
   0  -7   2    0.82    0.50
   0  -7  -2    0.45    0.24
   0  -7   3  251.19    8.30
   0  -7   3  214.33    8.05
   0   7  -3  240.03    8.07
   0  -7  -3  243.06    8.37
   0  -7   3  238.90    8.34
   0   7  -3  235.79    8.49
   0   7   3  242.56    8.36
   0  -7  -3  236.30    8.36
   0  -7   3  229.88    8.17
   0  -7   3  241.26    8.32
   0   7  -3  221.42    8.31
   0  -7   3  240.92    8.37
   0  -7  -3  232.25    8.26
   0   7  -3  234.58    8.33
   0  -7  -3  234.60    8.04
   0   7  -3  235.10    8.05
   0   7  -3  235.75    8.38
   0   7   3  233.41    8.35
   0  -7  -3  238.48    8.36
   0   7   3  237.85    8.35
   0  -7  -3  236.06    8.34
   0  -7   3  238.74    8.20
   0   7   3  239.49    8.06
   0  -7   3  238.06    8.07
   0  -7   3  231.23    8.32
   0   7   3  248.40    8.06
   0   7  -3  233.82    8.06
   0  -7   3  234.24    8.07
   0  -7  -3  229.77    8.05
   0  -7   4  330.83   11.33
   0   7  -4  321.63   11.32
   0   7   4  317.64   11.24
   0   7  -4  331.75   11.14
   0  -7  -4  337.65   11.40
   0  -7   4  332.58   11.44
   0   7  -4  335.83   11.57
   0  -7  -4  333.50   11.41
   0   7   4  334.72   11.42
   0  -7   4  325.38   11.19
   0  -7   4  326.99   11.34
   0  -7   4  319.28   11.41
   0  -7  -4  313.11   11.24
   0   7  -4  343.89   11.38
   0  -7   4  334.63   11.37
   0   7  -4  323.91   11.46
   0   7  -4  291.24   11.19
   0   7   4  342.64   11.43
   0  -7  -4  332.18   11.41
   0   7   4  333.90   11.16
   0  -7   4  330.45   11.17
   0  -7  -4  333.52   11.17
   0   7  -4  326.13   11.16
   0   7  -4  298.04   11.16
   0  -7   4  318.09   11.19
   0   7  -4  336.01   11.38
   0  -7   4  332.82   11.40
   0   7   4  328.93   11.42
   0  -7  -4  337.32   11.39
   0  -7   5  362.80   12.97
   0   7  -5  361.71   12.94
   0  -7   5  364.95   12.89
   0   7  -5  364.05   12.90
   0  -7   5  374.06   12.74
   0   7  -5  382.64   12.75
   0   7   5  375.92   12.86
   0  -7  -5  353.08   12.47
   0  -7  -5  376.48   12.94
   0  -7   5  351.51   13.01
   0   7  -5  375.73   13.12
   0   7   5  375.74   12.99
   0  -7  -5  396.39   13.01
   0   7  -5  371.82   12.72
   0  -7   5  370.52   12.73
   0  -7   5  389.93   12.94
   0   7  -5  369.90   12.76
   0  -7   5  370.24   13.01
   0   7  -5  382.83   12.91
   0  -7  -5  358.92   12.76
   0  -7   5  372.46   12.91
   0   7  -5  374.33   13.07
   0  -7   5  388.18   12.82
   0   7  -5  383.66   12.81
   0   7   5  380.39   12.78
   0  -7   5  377.14   12.78
   0  -7  -5  383.55   13.00
   0   7   5  384.31   13.01
   0  -7   5  369.14   12.46
   0   7  -5  380.54   12.79
   0  -7  -5  373.64   12.78
   0   7   5  374.70   12.77
   0  -7   5  369.71   12.78
   0   7  -5  369.03   12.72
   0   7   5  387.05   13.00
   0  -7  -5  384.58   12.97
   0  -7  -6  379.51   12.94
   0   7   6  373.71   12.94
   0  -7   6  381.53   12.75
   0   7  -6  373.20   12.73
   0   7  -6  379.28   13.04
   0   7  -6  371.02   12.72
   0  -7  -6  375.63   12.73
   0   7  -6  373.73   12.62
   0  -7   6  359.27   12.48
   0  -7   6  356.13   12.84
   0   7  -6  371.07   12.88
   0  -7   6  375.84   12.98
   0  -7  -6  373.81   12.86
   0   7   6  358.50   12.91
   0  -7  -6  343.03   12.33
   0  -7   6  370.83   13.03
   0   7  -6  372.44   13.07
   0   7   6  384.32   12.93
   0  -7  -6  379.11   12.93
   0  -7   6  374.38   12.63
   0   7  -6  378.30   12.63
   0  -7   6  382.04   12.84
   0  -7   6  383.16   12.97
   0  -7  -6  346.52   12.61
   0  -7   6  367.91   12.79
   0   7  -6  370.89   12.79
   0   7   6  377.66   12.76
   0  -7   6  380.54   12.76
   0  -7   6  369.21   12.76
   0   7   6  367.09   12.74
   0   7  -6  376.12   12.76
   0  -7  -6  363.78   12.74
   0  -7   6  365.04   12.42
   0   7   6  382.78   12.83
   0   7  -6  377.99   12.70
   0  -7   6  363.29   12.69
   0  -7   6  364.94   12.92
   0   7   6  379.24   12.91
   0  -7  -7   48.04    2.22
   0   7   7   47.03    2.26
   0   7  -7   44.41    2.17
   0  -7   7   46.26    2.27
   0  -7  -7   44.46    2.30
   0   7   7   48.89    2.36
   0  -7   7   47.75    2.15
   0   7  -7   46.22    2.41
   0  -7  -7   48.55    2.19
   0   7  -7   47.13    2.17
   0   7  -7   48.85    2.02
   0  -7   7   33.33    2.18
   0  -7   7   46.44    1.82
   0   7   7   43.72    1.72
   0   7  -7   37.13    2.22
   0  -7  -7   48.70    2.21
   0   7   7   48.81    2.32
   0  -7   7   44.10    2.44
   0  -7   7   42.06    2.36
   0   7  -7   44.12    2.43
   0   7   7   48.55    2.34
   0  -7  -7   47.26    2.34
   0   7  -7   46.53    2.00
   0  -7   7   46.18    2.23
   0  -7   7   43.76    2.37
   0  -7   7   45.54    1.99
   0  -7  -7   42.57    1.97
   0   7  -7   47.68    2.17
   0  -7   7   42.44    2.19
   0   7  -7   47.44    2.15
   0   7   7   44.78    2.35
   0  -7   7   44.32    2.31
   0  -7   7   49.79    2.16
   0   7  -7   48.85    2.15
   0   7   7   51.22    2.32
   0  -7   7   45.66    1.88
   0   7   7   44.95    2.29
   0  -7   7   48.95    2.30
   0  -7   7   44.58    2.29
   0   7   7   51.36    2.35
   0   7   8    6.77    1.12
   0  -7  -8    5.87    1.07
   0  -7   8    6.68    1.10
   0  -7   8    5.69    0.97
   0   7  -8    4.25    1.06
   0  -7   8    4.33    1.21
   0   7  -8    6.49    1.07
   0   7   8    6.49    1.27
   0  -7  -8    7.82    1.02
   0   7  -8    7.42    0.63
   0   7  -8    6.40    0.77
   0  -7   8    5.12    0.56
   0   7   8    6.07    0.60
   0   7  -8    6.48    1.14
   0  -7   8    6.46    0.82
   0  -7  -8    6.33    0.97
   0   7   8    5.34    0.93
   0  -7   8    5.78    1.01
   0  -7   8    6.48    1.29
   0   7  -8    4.79    1.13
   0  -7   8    6.45    1.28
   0  -7  -8    6.35    1.92
   0   7   8    5.79    1.07
   0  -7  -8    7.54    1.11
   0   7  -8    7.56    0.82
   0  -7  -8    3.47    1.22
   0  -7   8    6.31    1.02
   0  -7   8    6.60    1.24
   0   7  -8    6.21    1.02
   0   7  -8    4.97    0.95
   0   7   8    9.23    1.16
   0  -7   8    7.80    1.01
   0  -7   8    6.02    1.13
   0   7  -8    6.15    1.07
   0   7   8    5.84    1.34
   0  -7  -8    5.21    1.04
   0  -7   8    4.28    1.23
   0   7   8    3.49    1.05
   0   7  -8    6.42    0.97
   0   7   8    6.57    1.03
   0  -7   8    4.90    0.72
   0   7   8    4.96    1.27
   0  -7  -9   53.17    2.63
   0   7   9   50.18    2.66
   0  -7   9   50.31    2.38
   0  -7   9   50.07    2.40
   0   7  -9   52.25    2.74
   0   7  -9   52.56    2.57
   0  -7  -9   49.43    2.52
   0   7  -9   48.07    2.20
   0   7  -9   50.93    1.96
   0   7  -9   49.77    2.42
   0  -7   9   46.45    2.64
   0   7  -9   46.88    2.58
   0   7   9   45.74    2.03
   0  -7   9   57.49    2.27
   0  -7  -9   49.64    2.43
   0   7   9   51.00    2.55
   0  -7   9   43.61    2.76
   0  -7   9   45.49    2.66
   0  -7   9   50.72    2.71
   0   7  -9   45.71    2.68
   0   7   9   48.26    2.17
   0  -7  -9   51.04    2.59
   0   7  -9   49.54    2.22
   0  -7   9   45.76    2.66
   0  -7   9   53.90    2.51
   0  -7  -9   42.79    2.62
   0   7  -9   47.66    2.67
   0  -7   9   47.88    2.70
   0  -7  -9   48.57    3.06
   0   7  -9   55.70    2.38
   0   7  -9   53.01    2.47
   0   7   9   52.30    2.66
   0  -7   9   51.02    2.45
   0   7  -9   55.58    2.60
   0   7   9   53.33    2.73
   0  -7  -9   53.10    2.58
   0  -7   9   48.95    2.64
   0  -7   9   52.48    2.21
   0   7   9   49.86    2.63
   0  -7   9   50.53    2.63
   0  -7  -9   41.80    2.30
   0  -7   9   45.47    2.49
   0   7   9   49.98    2.55
   0  -7  10   25.63    2.05
   0   7 -10   30.52    1.85
   0   7  10   28.65    1.46
   0   7 -10   24.90    2.01
   0  -7  10   31.04    1.58
   0  -7 -10   27.71    1.79
   0   7  10   26.73    1.79
   0  -7  10   31.11    1.65
   0   7  10   26.09    1.47
   0  -7  10   29.97    2.20
   0   7 -10   27.18    2.03
   0   7  10   32.28    1.96
   0   7 -10   30.28    1.62
   0  -7  10   28.93    1.79
   0  -7 -10   22.48    1.98
   0  -7  10   22.04    1.95
   0   7 -10   28.09    1.89
   0  -7 -10   28.94    1.90
   0   7 -10   32.77    2.20
   0  -7 -10   26.97    2.49
   0   7 -10   30.08    1.70
   0   7 -10   25.65    2.03
   0  -7  10   32.93    1.85
   0  -7  10   27.04    1.77
   0   7 -10   33.49    1.64
   0   7 -10   30.34    1.30
   0  -7  10   29.10    1.91
   0   7  10   27.31    2.05
   0   7 -10   29.31    1.88
   0  -7  10   28.66    2.14
   0   7  10   29.83    2.16
   0  -7  10   30.41    2.22
   0   7 -10   30.11    1.96
   0   7  10   25.22    2.09
   0  -7 -10   33.34    2.02
   0  -7 -10   24.69    1.70
   0  -7  10   28.74    1.90
   0   7 -10   31.30    1.62
   0   7  10   27.35    1.99
   0   7  11   69.61    2.90
   0   7 -11   64.51    3.55
   0  -7 -11   70.91    3.26
   0  -7  11   71.84    2.94
   0   7  11   68.13    3.30
   0  -7  11   74.93    3.10
   0   7 -11   74.00    3.59
   0   7  11   71.51    2.91
   0  -7  11   71.93    3.72
   0   7  11   76.21    3.46
   0   7 -11   74.61    3.06
   0  -7  11   70.86    3.27
   0  -7 -11   59.17    3.31
   0  -7 -11   76.63    3.50
   0   7 -11   75.04    3.50
   0  -7 -11   66.24    3.91
   0   7 -11   70.80    3.62
   0   7 -11   74.20    3.06
   0   7 -11   76.72    3.68
   0  -7  11   69.94    3.12
   0  -7  11   74.14    3.28
   0   7  11   75.07    3.60
   0  -7  11   70.66    3.43
   0   7 -11   71.84    2.65
   0   7 -11   74.87    3.06
   0   7  11   67.97    3.62
   0  -7  11   68.33    3.60
   0   7 -11   72.19    3.02
   0   7  11   71.94    3.49
   0  -7 -11   64.70    3.10
   0  -7  11   66.20    3.30
   0   7 -11   70.74    3.29
   0   7 -12    5.74    1.47
   0  -7  12    7.46    0.91
   0   7  12    6.47    1.23
   0   7 -12    7.88    1.04
   0   7 -12    6.27    1.42
   0   7  12    8.95    0.89
   0  -7  12    6.64    1.65
   0   7 -12    7.73    1.03
   0  -7  12    6.42    1.24
   0   7 -12    5.66    1.52
   0   7 -12    8.62    1.45
   0  -7 -12    6.01    1.27
   0  -7 -12    5.94    1.96
   0   7 -12   10.18    1.12
   0  -7  12    7.45    1.16
   0   7 -12    3.91    1.39
   0  -7 -12    6.53    1.38
   0   7  12    7.43    1.74
   0  -7  12    8.16    1.85
   0   7 -12    9.22    1.31
   0  -7  12    9.11    1.23
   0   7  12    9.91    1.35
   0   7 -12    8.09    1.04
   0   7  12    9.12    1.48
   0  -7 -12    8.33    1.10
   0   7  12    8.73    1.49
   0  -7  12    7.90    1.42
   0   7 -13   -0.77    0.87
   0   7 -13    0.54    0.84
   0  -7  13   -2.23    1.80
   0   7 -13    1.18    0.89
   0   7 -13    1.40    1.49
   0   7 -13   -0.68    1.40
   0   7  13    0.63    1.65
   0  -7  13    2.57    1.81
   0  -7 -13    1.88    1.84
   0  -7 -13    0.30    1.33
   0   7 -13   -0.70    1.25
   0   7 -13    0.31    1.30
   0  -7 -13   -0.46    1.24
   0   7 -13    1.24    1.11
   0  -7  13    1.46    1.30
   0   7  13   -0.82    1.37
   0  -7 -13    2.27    0.92
   0   7 -13    1.03    0.90
   0   7  13   -0.29    1.26
   0   7 -13    0.31    1.16
   0  -7  13    1.03    1.11
   0   7  13    1.11    1.13
   0   7 -14    1.00    0.87
   0   7 -14    1.98    1.35
   0   7 -14   -0.18    1.55
   0  -7  14    0.74    1.96
   0  -7 -14    2.02    2.03
   0   7 -14    1.72    1.51
   0   7 -14   -0.34    1.38
   0  -7 -14    1.19    1.39
   0   7  14   -0.52    1.85
   0  -7  14    1.06    1.97
   0   7 -14    0.13    1.23
   0  -7  14   -0.96    1.38
   0   7  14    1.08    1.55
   0   7 -14   -0.27    0.93
   0   7  14    0.89    1.21
   0  -7 -14   -1.74    0.97
   0   7 -14   -0.37    1.35
   0  -7 -14   -0.81    1.48
   0   7 -15    1.19    1.63
   0   7  15    0.19    1.56
   0  -7  15   -0.35    1.54
   0   7 -15   -1.20    1.56
   0   7 -15    0.29    1.26
   0  -7  15   -0.40    2.19
   0  -7 -15   -0.65    2.12
   0   7 -15   -1.77    1.56
   0  -7 -15    1.20    1.45
   0  -7 -15   -0.18    1.47
   0   7 -15    1.12    1.63
   0   7  15   -0.63    1.27
   0   7 -15   -2.28    1.94
   0  -7 -15   -1.87    1.98
   0   7 -16    0.63    1.83
   0   7  16    0.84    1.77
   0  -7  16    0.94    1.78
   0   7 -16    1.24    1.53
   0   7  16    1.48    1.41
   0  -7 -16    1.84    2.09
   0  -7 -16    1.01    2.13
   0   7 -16    0.45    1.85
   0  -7 -16    0.40    1.63
   0   7 -16    1.41    1.66
   0   7 -16    3.40    1.51
   0   7 -16    2.09    1.69
   0  -7 -16    3.48    1.72
   0  -7  16    0.22    2.53
   0  -7 -17    1.29    1.69
   0   7 -17   -2.60    1.67
   0   7 -17    0.72    1.94
   0  -7 -17   -2.70    2.45
   0  -7  17    1.42    1.88
   0   7  17   -0.23    1.88
   0   7  17    2.57    1.45
   0  -7  17    2.33    2.87
   0   7 -17   -1.34    2.07
   0  -7 -17   -1.70    2.17
   0  -7 -17    1.92    1.79
   0   7 -17    0.22    1.68
   0  -8   0 1050.08   34.69
   0   8   0 1031.13   34.68
   0   8   0 1045.69   34.89
   0  -8   0 1050.71   34.95
   0   8   0 1034.10   34.95
   0   8   0 1032.56   34.97
   0  -8   0 1049.60   34.94
   0  -8   0 1025.77   34.88
   0  -8   0 1038.56   34.77
   0  -8   0 1045.20   34.89
   0   8   0 1032.98   34.88
   0  -8  -1 1143.87   37.84
   0  -8   1 1123.21   37.77
   0   8  -1 1119.39   37.46
   0   8   1 1104.24   37.88
   0  -8  -1 1127.20   37.86
   0  -8   1 1140.17   37.86
   0   8  -1 1108.72   37.89
   0   8   1 1148.52   37.86
   0  -8   1 1134.73   37.89
   0  -8  -1 1132.30   37.86
   0   8  -1 1126.29   37.87
   0   8   1 1126.09   37.61
   0  -8  -1 1124.83   37.58
   0  -8   1 1138.85   37.78
   0   8   1 1120.31   37.82
   0   8  -1 1132.30   37.77
   0  -8  -1 1154.74   37.92
   0  -8  -1 1123.34   37.83
   0   8  -1 1122.63   37.77
   0   8   1 1116.53   37.83
   0  -8   1 1115.31   37.77
   0  -8   1 1165.49   37.69
   0   8   1 1135.76   37.55
   0   8  -1 1111.68   37.50
   0   8   2   19.41    0.92
   0  -8   2   19.58    1.17
   0  -8  -2   20.54    1.29
   0   8   2   20.11    1.30
   0  -8   2   20.32    1.28
   0   8   2   21.28    1.31
   0  -8  -2   19.56    1.29
   0   8  -2   21.54    1.18
   0  -8   2   18.39    1.14
   0  -8  -2   18.95    0.80
   0   8  -2   17.36    0.81
   0   8  -2   19.66    1.31
   0  -8   2   21.59    1.44
   0  -8  -2   18.76    1.32
   0   8   2   18.21    1.22
   0   8  -2   18.32    1.36
   0  -8  -2   21.04    0.83
   0  -8   2   17.86    1.14
   0   8   2   17.74    0.89
   0   8  -2   20.17    1.27
   0   8  -2   17.60    0.89
   0   8  -2   19.50    1.15
   0   8   2   18.90    1.30
   0  -8  -2   20.39    1.33
   0   8   2   18.53    0.80
   0  -8   2   18.67    0.80
   0  -8  -2   21.50    1.31
   0  -8   2   20.06    1.15
   0   8  -2   20.58    1.27
   0  -8   3   20.75    1.26
   0   8  -3   22.11    1.01
   0  -8  -3   21.46    1.00
   0  -8   3   22.21    1.05
   0  -8  -3   21.38    1.35
   0  -8   3   21.56    1.29
   0   8  -3   17.91    1.43
   0   8   3   22.75    1.36
   0  -8  -3   21.62    1.37
   0  -8   3   20.66    1.17
   0   8  -3   23.00    1.19
   0   8  -3   21.05    0.98
   0  -8  -3   20.08    0.96
   0  -8   3   19.89    1.27
   0   8  -3   22.68    1.36
   0  -8   3   21.13    1.43
   0   8  -3   22.43    1.38
   0  -8  -3   19.91    1.32
   0   8   3   21.18    0.84
   0   8  -3   22.13    1.40
   0   8  -3   20.37    1.19
   0   8  -3   20.41    1.01
   0   8  -3   22.26    1.34
   0  -8   3   22.99    1.04
   0  -8   3   22.46    1.21
   0  -8  -3   22.34    1.37
   0   8  -3   22.90    1.18
   0   8   3   20.76    1.35
   0   8   3   21.35    1.33
   0  -8  -3   20.02    1.33
   0  -8   4    2.15    0.70
   0   8  -4    2.83    0.81
   0  -8  -4    3.89    0.79
   0   8   4    4.09    0.68
   0  -8   4    2.49    0.75
   0   8  -4    2.88    0.92
   0   8   4    2.77    0.84
   0   8  -4    2.74    0.61
   0  -8  -4    4.28    0.88
   0  -8   4    4.37    0.67
   0   8   4    4.65    0.81
   0  -8   4    3.23    0.72
   0   8   4    4.17    0.70
   0  -8   4    4.22    0.70
   0  -8   4    3.10    0.84
   0   8  -4    4.94    0.92
   0  -8  -4    3.83    0.78
   0   8  -4    3.16    0.88
   0  -8   4    2.70    0.87
   0   8  -4    3.62    0.66
   0   8  -4    4.12    0.57
   0  -8  -4    4.06    0.87
   0   8   4    3.72    0.83
   0  -8  -4    4.58    0.57
   0   8  -4    3.88    0.53
   0  -8   4    1.17    0.68
   0  -8   4    4.17    0.66
   0   8  -4    3.17    0.59
   0  -8  -4    3.86    0.81
   0  -8   5  280.58    9.86
   0   8  -5  284.55    9.89
   0  -8  -5  274.32    9.69
   0  -8   5  283.40    9.70
   0   8   5  268.69    9.68
   0   8  -5  287.38    9.71
   0  -8  -5  280.25    9.42
   0  -8  -5  276.70    9.93
   0  -8   5  278.43    9.99
   0   8  -5  273.72   10.12
   0  -8  -5  274.83    9.96
   0   8   5  285.35    9.98
   0  -8   5  276.93    9.69
   0   8  -5  281.35    9.69
   0  -8   5  283.95    9.89
   0   8  -5  267.31    9.65
   0  -8   5  276.85    9.98
   0   8  -5  277.47    9.88
   0  -8  -5  278.55    9.75
   0  -8   5  275.17    9.90
   0   8  -5  276.30   10.04
   0   8  -5  283.60    9.77
   0   8  -5  281.98    9.66
   0   8   5  284.76    9.80
   0  -8   5  278.25    9.66
   0   8   5  280.64    9.69
   0  -8   5  283.15    9.70
   0   8   5  279.82    9.98
   0  -8  -5  280.76    9.96
   0   8  -5  279.83    9.92
   0  -8   5  283.86    9.96
   0  -8   5  277.30    9.69
   0   8  -5  283.55    9.69
   0   8   5  274.39    9.95
   0  -8  -5  280.77    9.93
   0   8  -6   49.60    2.05
   0  -8   6   42.06    2.28
   0  -8   6   41.50    2.22
   0   8  -6   44.02    2.26
   0  -8   6   46.62    2.39
   0  -8  -6   47.22    2.28
   0  -8  -6   40.68    1.69
   0  -8   6   43.84    2.40
   0   8  -6   46.57    2.51
   0  -8  -6   48.00    2.38
   0   8   6   53.37    2.42
   0  -8   6   44.07    2.03
   0   8  -6   51.79    2.08
   0  -8   6   54.03    2.32
   0   8  -6   48.10    2.11
   0  -8  -6   46.92    2.09
   0  -8   6   49.79    2.44
   0  -8  -6   43.70    2.08
   0  -8   6   48.06    2.30
   0   8  -6   45.24    2.27
   0   8  -6   43.85    2.41
   0   8  -6   53.40    2.20
   0   8   6   49.77    2.21
   0  -8   6   47.67    2.18
   0   8   6   48.07    2.22
   0  -8   6   49.79    2.12
   0   8  -6   47.70    2.08
   0  -8   6   48.70    1.73
   0   8   6   45.60    2.19
   0  -8   6   48.70    2.19
   0   8  -6   47.53    2.15
   0  -8  -6   48.68    2.14
   0  -8  -6   49.32    2.36
   0   8   6   50.31    2.38
   0   8   6   51.32    2.38
   0  -8  -6   52.74    2.33
   0   8  -7   28.93    1.57
   0  -8   7   29.21    1.88
   0   8   7   29.15    1.93
   0  -8   7   25.95    1.81
   0   8  -7   32.21    1.90
   0  -8   7   29.50    1.89
   0  -8  -7   31.31    1.82
   0  -8   7   32.08    2.04
   0   8  -7   27.91    1.99
   0   8   7   31.32    1.91
   0  -8  -7   34.41    1.96
   0   8  -7   34.13    1.62
   0  -8   7   33.34    1.84
   0  -8  -7   33.20    1.71
   0   8  -7   32.66    1.75
   0  -8   7   32.42    1.59
   0  -8   7   34.35    2.04
   0   8  -7   32.20    1.80
   0  -8  -7   30.63    1.61
   0  -8   7   27.24    1.79
   0   8  -7   32.02    1.99
   0  -8   7   35.67    1.74
   0   8  -7   35.83    1.76
   0   8   7   30.97    1.92
   0  -8  -7   31.02    1.90
   0   8  -7   34.88    1.72
   0  -8   7   33.75    1.71
   0   8   7   36.83    1.89
   0  -8   7   32.07    1.36
   0  -8   7   35.71    1.92
   0   8   7   32.29    1.86
   0   8   7   32.20    1.84
   0   8  -7   31.84    1.74
   0  -8   7   32.80    1.86
   0  -8  -7   31.53    1.73
   0   8   7   33.45    1.89
   0   8  -8    2.61    0.70
   0   8  -8    2.72    0.83
   0   8   8    2.38    1.06
   0   8  -8    5.40    1.16
   0  -8   8    3.88    1.28
   0   8   8    3.13    0.36
   0  -8  -8    4.26    0.92
   0  -8   8    3.19    0.96
   0   8  -8    3.43    1.13
   0  -8   8    2.89    1.16
   0   8   8    1.40    0.95
   0  -8   8    3.67    1.19
   0   8  -8    2.87    0.72
   0  -8  -8    2.97    1.05
   0  -8   8    2.50    0.94
   0   8  -8    1.98    0.89
   0   8   8    4.29    1.27
   0  -8  -8    1.85    0.84
   0  -8   8    3.79    1.17
   0  -8   8    3.37    1.20
   0  -8   8    2.66    0.71
   0   8  -8    2.72    1.01
   0  -8  -8    1.85    0.74
   0   8  -8    1.89    0.98
   0  -8   8    1.64    0.81
   0  -8   8    1.31    1.07
   0   8   8    0.29    0.88
   0  -8   8    1.84    0.86
   0   8   8    3.37    1.21
   0  -8   8    4.08    1.21
   0   8  -8    4.06    0.97
   0  -8  -8    2.04    0.92
   0  -8  -8    2.78    1.05
   0   8   8    2.17    1.01
   0   8  -8    3.31    0.87
   0  -8   8    3.82    1.17
   0  -8   8    2.54    0.60
   0   8   8    2.93    0.90
   0   8   8    3.66    1.31
   0   8  -9   12.42    1.22
   0   8  -9   14.02    1.53
   0   8   9   15.42    0.78
   0  -8   9   14.76    1.12
   0  -8  -9   15.04    1.30
   0   8  -9   11.87    1.26
   0  -8   9   14.24    1.40
   0  -8   9   13.83    1.00
   0  -8   9   19.17    1.72
   0   8  -9   14.81    1.63
   0   8   9   13.46    1.47
   0   8  -9   13.83    1.10
   0  -8   9   15.18    1.34
   0  -8  -9   15.58    1.55
   0   8   9   10.75    1.51
   0  -8   9   10.13    1.57
   0   8  -9   10.19    1.29
   0  -8  -9   13.02    1.33
   0  -8   9   13.04    1.63
   0  -8  -9   11.92    1.03
   0  -8  -9   14.75    2.27
   0   8  -9   11.27    1.23
   0  -8   9   13.11    1.22
   0  -8   9   13.81    1.43
   0   8  -9   13.71    1.55
   0   8   9   11.46    1.30
   0   8   9   14.24    1.50
   0  -8  -9   14.18    1.40
   0   8   9   10.25    1.50
   0   8  -9   12.45    1.33
   0  -8   9   11.22    1.54
   0  -8   9   11.71    1.43
   0   8  -9   13.31    1.05
   0   8   9   13.61    1.41
   0  -8   9   12.99    1.27
   0   8 -10    0.77    0.74
   0   8 -10   -0.19    0.98
   0   8 -10   -0.13    1.13
   0  -8  10   -0.13    0.77
   0   8  10   -0.15    0.50
   0  -8 -10   -0.90    1.05
   0   8 -10    0.49    0.96
   0   8  10    1.40    0.68
   0   8 -10   -0.72    1.18
   0  -8  10    0.14    1.26
   0   8 -10    0.21    0.77
   0  -8  10   -0.53    1.48
   0  -8 -10    1.00    1.08
   0   8  10   -0.84    1.45
   0   8 -10    1.01    1.01
   0  -8 -10    0.13    1.25
   0  -8  10    0.30    1.00
   0  -8 -10   -0.29    0.73
   0   8 -10    1.27    0.97
   0  -8 -10   -0.64    1.97
   0   8 -10    0.15    1.21
   0  -8  10    0.18    0.91
   0  -8  10   -0.09    1.11
   0   8  10    1.72    1.13
   0  -8  10   -1.77    1.05
   0   8  10    0.38    1.17
   0  -8 -10    0.65    1.02
   0  -8  10    0.12    1.41
   0   8 -10    0.44    1.06
   0   8  10    0.57    1.42
   0  -8  10   -0.93    1.06
   0  -8  10    0.78    1.20
   0  -8 -10    0.09    0.96
   0   8  10   -0.72    0.99
   0  -8  10   -0.35    0.77
   0  -8  11  121.48    4.55
   0  -8  11  127.39    4.59
   0   8  11  114.36    5.10
   0   8 -11  124.17    4.60
   0  -8  11  117.81    4.75
   0  -8  11  117.48    4.83
   0   8 -11  115.21    5.26
   0   8 -11  128.10    5.11
   0  -8 -11  124.80    5.07
   0  -8  11  109.53    5.23
   0   8 -11  119.81    5.22
   0   8  11  115.20    4.46
   0   8  11  116.34    5.04
   0   8 -11  127.78    4.64
   0  -8 -11   98.53    4.97
   0  -8  11  124.84    4.91
   0  -8 -11  123.25    5.59
   0   8 -11  122.97    4.90
   0  -8 -11  113.24    4.33
   0   8 -11  123.92    4.70
   0   8 -11  121.14    4.61
   0  -8  11  120.76    5.16
   0   8  11  115.87    5.15
   0   8 -11  107.97    5.07
   0  -8 -11  107.96    4.69
   0  -8  11  130.00    5.05
   0   8  11  121.58    5.16
   0  -8  12    2.75    1.72
   0   8  12    5.23    1.69
   0   8 -12    5.96    0.93
   0   8  12    5.24    1.45
   0  -8  12    5.04    1.21
   0   8 -12    4.97    1.46
   0   8 -12    2.89    1.33
   0  -8  12    1.46    1.56
   0   8 -12    5.17    0.98
   0   8 -12    8.73    1.39
   0  -8 -12    3.33    1.19
   0  -8 -12    2.79    1.38
   0  -8 -12    5.11    1.95
   0   8 -12    4.37    1.04
   0   8 -12    4.34    1.32
   0  -8  12    4.57    1.34
   0   8  12    2.43    1.32
   0   8 -12    6.53    0.96
   0  -8  12    4.41    0.99
   0   8  12    7.87    1.29
   0  -8  12    4.66    0.86
   0  -8 -12    2.71    1.03
   0   8 -12    5.26    1.16
   0   8  13    0.16    1.34
   0  -8  13    0.93    1.10
   0   8 -13    0.33    1.32
   0   8 -13   -0.83    0.94
   0  -8 -13   -0.61    1.24
   0   8 -13    0.31    1.36
   0  -8  13    1.23    1.75
   0  -8 -13    2.93    1.99
   0   8 -13   -0.88    1.52
   0   8 -13    0.12    1.13
   0   8 -13   -0.76    0.87
   0  -8  13    1.12    1.74
   0   8  13    3.28    1.86
   0   8 -13    1.64    1.42
   0  -8 -13    0.30    1.40
   0  -8 -13    1.09    0.94
   0   8  13    1.17    1.20
   0  -8  13    0.43    1.28
   0   8  13    2.16    1.42
   0  -8 -14    0.50    1.38
   0   8 -14    0.17    1.38
   0  -8  14   -0.38    1.92
   0   8  14    3.45    1.49
   0   8  14    2.17    1.51
   0  -8  14    1.27    1.44
   0   8 -14    0.17    1.37
   0   8 -14    1.15    1.51
   0   8 -14    1.20    1.26
   0   8  14    0.78    1.22
   0  -8 -14   -0.21    1.97
   0  -8 -14   -1.49    1.58
   0   8 -14    0.58    1.34
   0  -8 -15    6.67    2.35
   0   8 -15    6.00    1.53
   0  -8 -15    4.57    1.70
   0   8 -15    4.74    1.76
   0   8  15    2.35    1.71
   0  -8  15    6.54    1.73
   0   8  15    4.42    1.46
   0   8 -15    3.95    1.93
   0  -8  15    2.24    2.13
   0   8 -15    1.82    1.48
   0  -8 -15   10.08    1.83
   0   8 -15    7.96    1.83
   0  -8 -16   -1.88    2.34
   0   8 -16   -0.46    1.50
   0  -8 -16   -0.25    2.09
   0   8 -16   -2.90    1.85
   0   8 -16    1.13    1.50
   0  -8 -16    0.56    1.66
   0   8 -16    0.22    1.66
   0   8  16   -0.21    1.91
   0  -8  16   -0.56    1.55
   0   8 -16    0.20    1.63
   0  -8 -16    0.20    1.65
   0   8  16    0.69    1.42
   0  -8  16    3.95    2.65
   0   9   0   -0.07    0.80
   0  -9   0    1.04    0.87
   0   9   0    0.26    0.48
   0  -9   0   -0.23    0.44
   0   9   0    0.65    0.69
   0  -9   0   -0.05    0.52
   0   9   0   -0.23    0.71
   0  -9   0    0.07    0.69
   0  -9   0   -0.51    0.64
   0  -9   0   -0.26    0.70
   0   9   0    1.03    0.72
   0   9   0    0.45    0.48
   0   9   1  382.01   12.84
   0   9  -1  374.07   12.76
   0  -9   1  372.65   12.76
   0  -9  -1  367.86   12.82
   0  -9  -1  377.62   12.92
   0   9  -1  380.29   12.92
   0   9   1  373.03   12.91
   0  -9   1  356.31   12.88
   0  -9  -1  376.77   12.88
   0   9  -1  366.06   12.87
   0   9   1  366.69   12.84
   0   9  -1  366.71   12.73
   0  -9  -1  364.49   12.52
   0  -9   1  371.48   12.74
   0   9  -1  378.05   12.44
   0  -9   1  367.08   12.76
   0  -9  -1  384.92   12.88
   0   9  -1  375.65   12.40
   0  -9   1  378.97   12.86
   0   9   1  362.44   12.49
   0  -9   1  336.15   12.60
   0  -9  -1  356.58   12.80
   0   9   1  376.60   12.83
   0   9  -1  384.77   12.78
   0   9  -1  350.27   12.82
   0  -9  -2    1.11    0.75
   0  -9   2    1.19    0.62
   0   9   2    0.08    0.37
   0  -9  -2    1.50    0.74
   0   9   2    1.24    0.79
   0   9  -2    0.70    0.64
   0  -9  -2    1.89    0.78
   0  -9   2    1.47    0.63
   0   9  -2    1.18    0.26
   0  -9   2    0.58    0.66
   0   9   2    0.96    0.72
   0   9  -2    1.11    0.78
   0   9   2    2.07    0.77
   0  -9   2    0.71    0.91
   0   9  -2   -0.45    0.86
   0  -9  -2    0.07    0.84
   0  -9   2    0.68    0.65
   0   9   2   -0.06    0.36
   0   9  -2    0.49    0.75
   0  -9   2    1.26    0.63
   0   9  -2    1.11    0.64
   0  -9   2    1.73    0.61
   0  -9  -2    0.95    0.77
   0   9   2    0.80    0.24
   0  -9   2    1.21    0.25
   0  -9  -2    1.03    0.23
   0  -9   2    0.50    0.69
   0  -9  -2    0.39    0.30
   0   9   2    0.07    0.72
   0   9  -2    0.60    0.40
   0   9  -2    2.11    0.80
   0  -9   3   83.42    2.88
   0   9   3   82.69    2.88
   0  -9  -3   83.52    3.38
   0   9   3   75.90    2.90
   0  -9   3   80.87    3.23
   0   9  -3   77.95    3.47
   0  -9  -3   83.33    3.36
   0   9   3   80.67    3.34
   0  -9   3   80.24    3.16
   0   9  -3   78.38    3.14
   0  -9  -3   81.32    2.88
   0   9  -3   77.48    2.88
   0  -9   3   81.86    3.30
   0   9  -3   82.15    3.34
   0  -9  -3   78.99    3.28
   0  -9   3   77.78    3.35
   0   9  -3   84.38    3.36
   0   9  -3   74.94    3.14
   0   9   3   77.39    2.81
   0   9  -3   79.68    3.35
   0   9   3   77.51    3.04
   0   9  -3   80.42    2.94
   0  -9  -3   80.03    3.31
   0   9   3   79.89    3.37
   0  -9   3   82.11    3.24
   0  -9  -3   84.91    3.36
   0   9   3   80.20    3.34
   0   9  -3   81.75    3.16
   0  -9   3   78.31    3.15
   0  -9   3   78.97    3.13
   0   9  -3   77.72    3.29
   0  -9   4   35.35    1.79
   0  -9   4   33.51    1.48
   0  -9  -4   37.70    1.92
   0  -9   4   37.07    1.85
   0   9  -4   32.43    2.01
   0  -9  -4   34.29    1.90
   0   9   4   36.76    1.92
   0   9  -4   35.19    1.65
   0  -9   4   37.97    1.72
   0  -9   4   34.82    1.83
   0   9  -4   34.32    1.85
   0  -9   4   34.60    1.93
   0  -9   4   36.51    1.96
   0  -9  -4   35.52    1.81
   0   9  -4   38.73    1.93
   0   9  -4   35.08    1.91
   0   9  -4   34.12    1.67
   0   9   4   32.42    1.60
   0   9  -4   34.32    1.52
   0  -9   4   31.45    1.79
   0   9  -4   37.55    1.87
   0  -9   4   35.24    1.63
   0  -9   4   32.50    1.65
   0  -9  -4   32.95    1.49
   0   9  -4   33.40    1.51
   0   9   4   33.52    1.86
   0  -9  -4   30.46    1.84
   0   9  -4   34.01    1.63
   0   9   4   34.35    1.90
   0  -9  -4   35.38    1.84
   0  -9   5    4.29    0.86
   0  -9   5    5.83    0.95
   0   9  -5    4.54    0.91
   0  -9  -5    6.75    0.95
   0   9   5    6.78    0.82
   0  -9   5    7.54    1.04
   0   9  -5    5.79    1.06
   0   9   5    5.42    0.97
   0   9  -5    8.23    0.83
   0  -9  -5    7.54    1.10
   0   9   5    6.18    0.96
   0  -9   5    6.35    0.96
   0   9   5    6.79    0.87
   0   9  -5    6.19    0.68
   0  -9   5    7.25    0.91
   0  -9   5    4.43    1.00
   0  -9   5    5.67    0.77
   0  -9  -5    5.95    0.93
   0   9  -5    5.32    1.01
   0   9  -5    5.12    1.04
   0  -9   5    7.07    1.17
   0  -9   5    6.70    0.73
   0   9  -5    6.53    0.69
   0  -9   5    6.04    0.74
   0   9  -5    6.24    0.76
   0  -9  -5    7.38    0.75
   0   9   5    7.08    0.89
   0   9  -5    6.68    0.71
   0  -9   5    6.79    0.90
   0   9   5    6.57    1.07
   0  -9  -5    6.64    1.06
   0   9  -5    5.82    0.79
   0  -9  -5    6.30    0.95
   0   9  -6    2.34    0.74
   0  -9   6    2.42    0.88
   0   9  -6    0.88    0.84
   0   9  -6    2.06    0.93
   0  -9   6    0.47    0.84
   0  -9  -6    1.63    0.82
   0  -9  -6    2.08    0.29
   0   9  -6    2.19    1.01
   0  -9   6    2.06    0.98
   0   9   6    2.69    0.96
   0   9  -6    1.34    0.66
   0  -9  -6    2.98    1.02
   0   9   6    2.98    0.90
   0  -9   6    2.27    0.83
   0  -9  -6    2.71    0.69
   0  -9   6    2.02    0.86
   0   9   6    2.37    0.90
   0   9  -6    2.66    0.65
   0  -9   6    2.39    1.04
   0  -9   6    2.75    0.70
   0  -9  -6    2.12    0.82
   0   9  -6    1.73    0.97
   0   9  -6    0.56    0.91
   0  -9   6    1.67    1.03
   0   9   6    2.81    0.92
   0  -9  -6    1.06    0.94
   0  -9   6    3.27    0.73
   0   9  -6    2.67    0.67
   0   9   6    2.03    0.77
   0   9  -6    2.39    0.70
   0  -9   6    2.12    0.87
   0  -9  -6    1.65    0.68
   0   9   6    2.77    0.91
   0   9  -6    1.29    0.62
   0  -9  -6    1.64    0.87
   0   9   7   18.17    1.55
   0  -9   7   15.18    1.41
   0   9  -7   16.61    1.39
   0  -9   7   13.00    1.37
   0  -9   7   18.31    1.55
   0  -9  -7   17.57    1.37
   0  -9   7   16.31    0.77
   0  -9   7   17.62    1.60
   0   9  -7   16.39    1.62
   0   9   7   14.25    1.44
   0  -9  -7   16.89    1.55
   0  -9   7   18.79    1.18
   0   9  -7   16.12    1.18
   0  -9   7   18.11    1.40
   0   9  -7   17.93    1.26
   0  -9  -7   16.96    1.24
   0  -9   7   15.35    1.52
   0  -9  -7   18.06    1.27
   0  -9   7   18.16    1.59
   0   9  -7   16.74    1.42
   0   9  -7   17.50    1.57
   0   9  -7   17.35    1.28
   0   9   7   18.87    1.54
   0  -9  -7   16.62    1.51
   0  -9   7   18.67    1.25
   0   9  -7   15.67    1.17
   0   9   7   15.76    1.36
   0  -9   7   20.18    1.48
   0   9   7   16.67    1.44
   0  -9  -7   16.02    1.24
   0   9   7   16.26    1.43
   0   9  -7   17.46    1.27
   0  -9   7   17.01    1.43
   0   9  -7   19.65    1.18
   0   9   7   18.78    1.49
   0   9   7   21.30    1.70
   0   9  -8    7.26    1.02
   0  -9   8    4.59    1.24
   0   9  -8    3.73    1.16
   0  -9   8    3.36    1.13
   0  -9  -8    7.66    1.10
   0  -9   8    6.34    1.16
   0  -9   8    5.65    0.58
   0  -9   8    4.77    1.28
   0   9  -8    8.28    1.38
   0   9   8    5.88    1.18
   0  -9   8    6.95    1.26
   0   9  -8    4.56    0.84
   0  -9  -8    7.15    1.31
   0  -9   8    5.65    1.04
   0   9   8    7.24    1.27
   0   9  -8    6.47    1.01
   0  -9   8    4.09    1.23
   0  -9  -8    7.59    1.02
   0  -9   8    5.38    1.30
   0  -9   8    6.44    0.87
   0   9  -8    5.57    1.14
   0  -9  -8    8.35    1.01
   0  -9   8    5.99    0.98
   0  -9   8    6.12    1.21
   0   9  -8    9.09    1.35
   0   9   8    7.25    1.14
   0   9   8    8.43    1.56
   0  -9   8    6.76    0.99
   0   9   8    5.62    1.08
   0   9  -8    5.95    0.96
   0   9  -8    6.03    0.81
   0  -9  -8    5.61    1.23
   0   9   8    6.18    1.18
   0  -9  -8    9.06    1.11
   0   9   8    5.28    1.29
   0   9  -8    7.37    1.04
   0  -9   8    5.18    1.24
   0   9  -9   31.41    2.15
   0  -9   9   35.83    1.86
   0   9   9   35.87    2.16
   0  -9   9   37.94    2.23
   0  -9   9   38.67    1.61
   0   9  -9   31.62    2.28
   0  -9   9   37.55    2.38
   0   9   9   33.49    2.23
   0   9  -9   36.08    1.81
   0   9  -9   34.75    2.05
   0  -9  -9   35.80    2.05
   0   9  -9   35.25    2.09
   0  -9   9   35.94    2.22
   0   9   9   34.69    2.22
   0  -9  -9   37.63    2.11
   0  -9   9   38.26    2.09
   0  -9  -9   29.19    2.25
   0  -9   9   35.94    2.17
   0   9  -9   39.53    2.10
   0  -9  -9   35.34    1.82
   0   9  -9   39.72    2.45
   0  -9   9   41.38    2.06
   0   9   9   35.90    2.14
   0   9  -9   34.99    1.99
   0  -9   9   34.16    2.00
   0  -9   9   36.86    2.27
   0   9  -9   39.29    2.05
   0   9  -9   35.33    1.81
   0  -9   9   31.31    2.14
   0   9   9   39.96    2.34
   0   9   9   36.91    2.20
   0   9 -10   11.03    1.51
   0  -9  10   11.30    1.13
   0   9 -10    9.86    1.31
   0  -9  10   12.19    0.97
   0   9 -10   11.35    1.54
   0  -9  10   16.53    1.76
   0   9 -10   12.13    1.12
   0   9  10   11.14    1.67
   0   9 -10   11.39    1.33
   0  -9  10   13.00    1.72
   0  -9 -10   11.84    1.36
   0   9  10   12.41    1.52
   0  -9  10   11.05    1.28
   0  -9 -10    4.59    1.50
   0  -9 -10    8.32    2.14
   0  -9 -10   12.11    1.07
   0   9 -10   11.75    1.33
   0  -9  10   12.93    1.28
   0  -9  10    9.14    1.43
   0   9 -10   11.59    1.60
   0   9  10   10.72    1.43
   0  -9  10   13.21    1.39
   0  -9  10   11.33    1.54
   0  -9 -10   12.16    1.37
   0   9  10   14.41    1.68
   0  -9  10   15.29    1.76
   0   9 -10   11.51    1.41
   0   9 -10   13.24    1.10
   0   9 -10   10.45    1.25
   0   9  10   11.75    1.45
   0   9 -11   19.00    1.33
   0   9  11   17.82    1.86
   0  -9  11   16.53    1.95
   0   9 -11   15.87    1.85
   0   9  11   18.68    1.22
   0  -9  11   16.77    2.02
   0   9 -11   19.34    1.38
   0  -9 -11   19.62    1.72
   0   9 -11   17.46    1.67
   0   9  11   21.98    1.91
   0   9 -11   19.59    1.33
   0  -9 -11   14.40    1.79
   0  -9  11   21.77    1.67
   0  -9 -11   19.37    2.55
   0  -9 -11   19.25    1.24
   0   9 -11   19.63    1.53
   0  -9  11   22.43    1.69
   0  -9  11   21.64    1.72
   0   9 -11   17.17    1.96
   0   9 -11   20.78    1.65
   0  -9 -11   12.14    1.44
   0  -9  11   18.44    1.34
   0   9 -11   18.08    1.88
   0  -9  11   21.65    1.74
   0   9  11   18.18    1.85
   0   9  11   19.79    1.75
   0   9 -12    8.32    1.06
   0   9  12    8.10    1.86
   0  -9  12   11.20    1.97
   0   9 -12    8.41    1.59
   0  -9  12    7.06    1.76
   0   9 -12    9.70    1.11
   0  -9 -12    9.35    1.46
   0   9 -12   10.77    1.54
   0  -9  12    9.67    1.49
   0   9  12   10.90    1.58
   0  -9 -12    6.60    1.53
   0   9 -12    9.98    1.25
   0  -9 -12    8.44    2.26
   0  -9  12   10.19    1.42
   0   9 -12    9.36    1.66
   0   9 -12   11.55    1.74
   0  -9 -12    9.52    1.27
   0  -9  12    9.80    1.07
   0   9 -12   11.81    1.12
   0   9  12   11.53    1.60
   0   9 -12    7.04    1.31
   0   9  12   10.08    1.49
   0   9 -13    5.54    1.57
   0   9 -13    4.83    0.97
   0  -9 -13    3.49    1.32
   0   9 -13    5.40    1.51
   0  -9  13    2.55    1.94
   0  -9 -13    1.02    2.12
   0   9 -13    7.28    1.68
   0  -9 -13    4.52    1.56
   0   9 -13    6.06    0.98
   0  -9  13    6.87    1.33
   0   9 -13    4.08    1.65
   0  -9 -13    6.06    1.07
   0   9  13    2.29    1.37
   0   9  13    5.26    1.36
   0  -9  13    5.83    1.48
   0   9  13    5.70    1.60
   0   9 -13    6.45    1.36
   0   9 -14   -0.34    1.45
   0  -9 -14    1.17    1.48
   0   9  14   -0.18    1.57
   0  -9  14   -0.16    1.43
   0   9 -14   -1.46    1.31
   0   9  14   -0.17    1.41
   0  -9 -14    1.01    1.54
   0   9 -14    1.42    1.53
   0   9  14   -0.49    1.26
   0  -9 -14    3.67    2.33
   0   9 -14    1.11    1.59
   0  -9  14   -1.36    1.93
   0   9 -14   -1.73    1.62
   0  -9 -15    1.64    1.58
   0   9 -15    3.68    1.62
   0   9  15    5.31    1.75
   0  -9  15    5.07    1.77
   0   9 -15    3.54    1.47
   0   9  15    2.17    1.70
   0   9  15    4.11    1.52
   0   9 -15    0.19    1.54
   0  -9  15    2.29    2.31
   0   9 -15    2.70    1.81
   0  -9 -15    0.92    2.20
   0   9 -15    4.09    1.78
   0  -9 -15    5.23    1.71
   0  -9 -16    3.86    2.31
   0  -9  16    2.45    2.49
   0   9 -16    0.20    1.66
   0   9 -16    1.35    1.39
   0  -9  16   -1.46    1.69
   0   9  16    0.84    1.77
   0  -9 -16    0.20    1.63
   0   9 -16    1.00    1.64
   0   9  16    2.51    1.54
   0  -9 -16    3.01    1.76
   0   9 -16    1.59    1.78
   0  -9 -16   -1.80    2.34
   0   9 -16   -1.78    1.91
   0  10   0   89.45    3.57
   0 -10   0   81.37    3.55
   0 -10   0   87.02    3.45
   0  10   0   88.86    3.50
   0  10   0   90.40    3.08
   0  10   0   77.31    3.27
   0 -10   0   89.18    3.55
   0 -10   0   71.60    3.12
   0 -10   0   89.38    3.53
   0  10   0   87.82    3.15
   0 -10   0   81.72    3.26
   0  10   0   91.01    3.61
   0  10   0   89.88    3.49
   0 -10   0   87.22    3.46
   0  10  -1  268.82    9.26
   0  10   1  278.26    9.48
   0 -10  -1  284.64    9.80
   0 -10   1  280.13    9.77
   0  10  -1  280.64    9.84
   0  10   1  273.33    9.83
   0  10  -1  277.16    9.67
   0  10   1  280.78    9.75
   0 -10  -1  278.60    9.81
   0 -10   1  263.43    9.80
   0  10  -1  276.71    9.81
   0  10   1  266.58    9.76
   0 -10   1  277.29    9.68
   0 -10   1  272.88    9.66
   0 -10  -1  279.33    9.74
   0  10  -1  276.13    9.63
   0 -10  -1  274.77    9.81
   0  10  -1  283.83    9.31
   0 -10  -1  275.17    9.73
   0  10  -1  276.51    9.68
   0  10   1  274.63    9.74
   0 -10  -1  272.08    9.40
   0 -10   1  273.04    9.62
   0  10  -1  259.12    9.74
   0  10   1  269.26    9.36
   0 -10   1  262.82    9.48
   0  10   2  552.25   18.69
   0 -10   2  546.41   18.62
   0  10   2  552.55   18.42
   0 -10  -2  558.13   18.66
   0  10   2  553.53   18.63
   0  10  -2  552.53   18.49
   0 -10   2  530.85   18.48
   0 -10  -2  534.75   18.61
   0  10  -2  552.70   18.69
   0 -10   2  531.46   18.67
   0  10   2  535.27   18.58
   0 -10  -2  537.01   18.62
   0  10  -2  541.20   18.65
   0 -10   2  545.25   18.48
   0 -10   2  550.80   18.50
   0  10  -2  541.63   18.56
   0  10   2  528.13   18.21
   0  10  -2  544.47   18.61
   0 -10   2  526.36   18.55
   0 -10  -2  533.40   18.13
   0 -10   2  535.31   18.49
   0 -10  -2  543.43   18.68
   0 -10   2  539.91   18.43
   0  10   2  537.52   18.17
   0 -10  -2  550.52   18.62
   0  10  -2  536.10   18.48
   0  10   2  553.97   18.64
   0  10  -2  548.58   18.16
   0 -10   3    0.58    0.72
   0 -10  -3    1.29    0.90
   0  10  -3    0.71    0.69
   0 -10   3    0.85    0.69
   0 -10   3    0.28    0.76
   0 -10   3   -0.53    0.81
   0 -10  -3    1.08    0.82
   0 -10   3   -0.42    0.67
   0  10   3    0.48    0.42
   0  10  -3   -0.66    0.97
   0  10   3    0.26    0.83
   0  10  -3    0.39    0.70
   0 -10  -3   -0.26    0.86
   0 -10   3   -0.06    0.70
   0 -10  -3    0.30    0.33
   0  10  -3    0.79    0.35
   0 -10   3    0.40    0.72
   0  10   3    0.09    0.77
   0  10  -3    0.18    0.85
   0 -10  -3    0.48    0.90
   0  10  -3    0.09    0.88
   0 -10   3   -0.09    1.05
   0  10  -3   -0.27    0.65
   0  10  -3   -0.09    0.82
   0  10   3   -0.05    0.32
   0 -10  -3   -0.09    0.79
   0  10   3   -0.09    0.80
   0  10  -3    1.17    0.75
   0  10   3    0.09    0.51
   0 -10   3    0.55    0.35
   0  10   3    0.07    0.32
   0  10  -3    0.36    0.41
   0 -10  -4  156.82    5.89
   0  10   4  146.41    5.37
   0 -10   4  139.74    5.73
   0  10  -4  157.62    6.09
   0  10   4  155.68    5.88
   0 -10  -4  161.62    5.90
   0  10  -4  153.81    5.62
   0 -10   4  153.35    5.63
   0  10  -4  153.91    5.87
   0 -10   4  147.54    5.76
   0  10   4  156.26    5.57
   0  10  -4  155.74    5.43
   0 -10   4  153.01    5.91
   0 -10   4  146.44    5.87
   0 -10  -4  150.36    5.76
   0  10  -4  156.42    5.85
   0  10  -4  152.53    5.66
   0  10  -4  162.44    5.94
   0 -10   4  149.32    5.63
   0 -10   4  155.99    5.58
   0  10  -4  147.07    5.79
   0 -10  -4  163.17    5.90
   0  10   4  160.88    5.93
   0  10  -4  149.68    5.61
   0 -10   4  150.83    5.91
   0 -10   4  157.04    5.74
   0  10   4  152.96    5.92
   0 -10  -4  149.10    5.83
   0 -10   4  153.80    5.37
   0  10   4  155.39    5.38
   0 -10   5   46.72    2.26
   0  10  -5   47.28    1.97
   0  10   5   46.74    2.13
   0 -10   5   49.39    2.01
   0 -10  -5   44.88    2.34
   0 -10   5   47.88    2.38
   0  10  -5   43.81    2.52
   0  10   5   44.13    2.38
   0 -10  -5   48.85    2.44
   0 -10   5   45.70    2.11
   0  10  -5   51.21    2.14
   0 -10   5   48.50    2.33
   0 -10   5   47.38    2.45
   0 -10   5   46.69    2.45
   0  10  -5   46.42    2.34
   0 -10  -5   44.51    2.26
   0  10  -5   41.68    2.38
   0  10  -5   44.38    2.14
   0 -10   5   46.50    2.11
   0 -10   5   42.22    2.02
   0 -10   5   40.93    2.26
   0  10  -5   46.28    2.32
   0 -10   5   45.73    1.94
   0  10   5   47.27    1.94
   0 -10  -5   44.06    1.95
   0  10  -5   46.65    1.98
   0  10  -5   45.40    2.09
   0  10   5   43.09    2.38
   0 -10  -5   44.71    2.38
   0 -10  -5   49.78    2.38
   0  10   5   43.81    2.36
   0  10   5   47.75    2.39
   0  10  -6   10.92    1.26
   0 -10  -6   16.39    0.67
   0 -10  -6   14.57    1.31
   0  10  -6   14.62    1.06
   0 -10   6   16.15    1.25
   0 -10  -6   12.85    1.04
   0  10  -6   16.95    1.58
   0 -10   6   15.09    1.43
   0  10   6   12.41    1.29
   0  10  -6   10.49    1.02
   0 -10  -6   11.36    1.37
   0 -10   6   12.19    1.07
   0  10   6   13.89    1.30
   0 -10   6   14.71    1.30
   0 -10   6   11.63    1.15
   0 -10  -6   12.44    1.01
   0  10  -6   12.75    1.00
   0 -10   6   12.66    1.46
   0 -10  -6   13.34    1.29
   0  10  -6   14.79    1.43
   0  10  -6   14.02    1.45
   0  10  -6   13.26    1.13
   0 -10   6   14.47    1.50
   0 -10   6   16.65    1.41
   0 -10  -6   11.97    1.35
   0  10  -6   12.38    1.04
   0  10   6   12.93    1.34
   0  10  -6   12.99    1.00
   0  10   6   12.11    1.14
   0 -10   6   12.84    1.01
   0 -10   6   15.37    1.34
   0 -10   6   14.53    1.01
   0 -10  -6   13.14    1.30
   0  10   6   16.21    1.58
   0  10  -7    0.72    0.70
   0 -10   7    2.24    0.63
   0 -10   7    0.39    1.07
   0  10  -7   -0.31    0.95
   0 -10   7   -0.86    0.98
   0 -10  -7    0.10    0.88
   0 -10   7    1.07    1.01
   0  10  -7    0.71    1.15
   0 -10   7   -0.12    1.06
   0  10   7    2.08    1.07
   0  10  -7    0.85    0.72
   0 -10  -7    1.54    1.09
   0  10   7    1.27    0.97
   0 -10   7    1.04    0.95
   0  10  -7   -0.43    0.78
   0  10   7    0.82    1.01
   0 -10  -7    1.88    0.79
   0 -10   7    1.27    1.05
   0 -10   7    0.84    0.68
   0 -10   7    0.79    1.11
   0 -10  -7    1.55    0.95
   0  10  -7   -0.55    1.03
   0  10  -7    0.26    0.98
   0 -10   7    1.10    1.21
   0 -10   7   -0.07    0.76
   0  10  -7    1.05    0.79
   0  10   7    0.94    1.03
   0 -10  -7   -0.33    1.08
   0  10  -7    0.79    0.72
   0  10   7    0.62    0.82
   0 -10   7    0.59    1.06
   0  10   7   -0.21    1.01
   0 -10  -7    2.06    0.79
   0  10  -7    0.58    0.75
   0  10   7   -1.23    1.32
   0 -10   8   16.89    1.51
   0  10   8   18.07    1.54
   0 -10   8   15.59    0.69
   0 -10   8   17.41    1.70
   0  10  -8   15.78    1.69
   0  10   8   13.35    1.53
   0  10  -8   15.88    1.20
   0 -10   8   13.16    1.36
   0  10   8   15.31    1.52
   0  10  -8   16.84    1.33
   0 -10  -8   15.69    1.30
   0 -10   8   17.21    1.18
   0  10  -8   17.74    1.50
   0 -10  -8   16.36    1.33
   0  10  -8   14.29    1.59
   0 -10   8   14.29    1.57
   0  10  -8   18.00    1.37
   0  10  -8   16.25    1.27
   0 -10   8   14.86    1.28
   0  10   8   16.66    1.46
   0  10   8   17.12    1.53
   0 -10  -8   16.10    1.34
   0 -10   8   17.90    1.54
   0  10  -8   17.31    1.35
   0  10   8   14.37    1.56
   0 -10   8   16.94    1.56
   0 -10   8   15.60    1.56
   0  10  -8   14.37    1.50
   0  10  -8   16.61    1.20
   0  10  -9    9.01    1.37
   0 -10   9   10.13    1.36
   0  10  -9   10.42    1.19
   0 -10   9    7.62    0.63
   0  10  -9    5.35    1.37
   0 -10   9    7.69    1.58
   0  10   9    7.15    1.36
   0  10  -9    9.29    1.03
   0 -10   9    9.46    1.26
   0  10  -9    7.68    1.15
   0 -10   9    7.36    1.45
   0 -10  -9    8.83    1.17
   0  10   9   10.60    1.43
   0 -10   9    8.70    0.97
   0 -10  -9    8.30    1.11
   0  10  -9    9.13    1.26
   0 -10   9    8.69    1.47
   0  10  -9    6.59    1.41
   0 -10   9    9.75    1.19
   0  10   9    9.50    1.35
   0 -10   9    9.48    1.51
   0  10  -9    9.88    1.21
   0  10   9    8.88    1.49
   0 -10  -9    9.02    1.26
   0  10   9    9.52    1.46
   0  10  -9    9.85    1.17
   0  10   9   10.93    1.35
   0  10  -9    9.47    1.00
   0  10  10    4.87    1.38
   0 -10  10    6.51    1.42
   0 -10  10    7.03    1.16
   0  10 -10    6.76    1.55
   0  10 -10    6.11    1.10
   0  10 -10    4.83    1.47
   0  10  10    5.09    1.34
   0 -10  10    7.62    1.56
   0  10 -10    5.91    0.96
   0 -10 -10    7.14    1.21
   0  10 -10    4.87    1.12
   0  10  10    4.87    1.42
   0 -10  10    6.47    1.20
   0 -10 -10    8.24    1.64
   0 -10 -10    6.94    1.05
   0  10 -10    6.62    1.30
   0 -10 -10    6.46    2.38
   0  10 -10    6.08    1.16
   0  10  10    5.52    1.33
   0 -10  10    6.75    1.03
   0  10 -10    6.48    1.37
   0 -10  10    5.45    1.58
   0  10 -10    8.49    1.28
   0 -10 -10    4.32    1.12
   0  10  10    9.12    1.65
   0  10 -10    5.54    0.91
   0  10  10    6.31    1.30
   0 -10  10    5.61    1.15
   0  10  11   11.16    1.61
   0 -10  11    8.69    1.51
   0  10 -11   13.44    1.76
   0  10 -11    9.10    1.71
   0  10  11   13.02    1.06
   0 -10  11    9.69    1.78
   0  10 -11   17.63    1.25
   0 -10 -11   12.05    1.45
   0  10 -11   11.56    1.46
   0 -10 -11   11.18    1.76
   0 -10 -11    9.06    1.08
   0 -10 -11   12.76    2.46
   0  10 -11   10.58    1.66
   0 -10  11   12.80    1.46
   0  10  11    9.39    1.55
   0  10 -11   13.86    1.15
   0  10 -11   13.01    1.41
   0 -10  11   11.05    1.17
   0  10  11   13.75    1.61
   0 -10 -11    8.94    1.39
   0  10 -12   -0.73    1.50
   0 -10  12   -0.35    1.69
   0  10 -12    2.45    0.91
   0 -10 -12   -0.15    1.47
   0  10 -12    1.32    1.44
   0 -10 -12    2.02    2.32
   0  10 -12    0.57    1.40
   0  10  12   -0.62    1.16
   0 -10  12    1.90    1.40
   0 -10  12   -0.25    1.24
   0  10  12   -1.86    1.40
   0  10  12    0.65    1.35
   0  10 -12    1.12    0.81
   0  10 -12   -0.70    1.10
   0 -10 -12    0.54    1.17
   0  10 -12    0.42    1.24
   0 -10 -12   -0.87    1.11
   0 -10  13    5.05    2.02
   0 -10 -13   -1.12    1.53
   0 -10 -13   -0.85    2.22
   0  10 -13    1.80    1.61
   0 -10 -13    3.00    1.43
   0  10 -13    2.44    1.29
   0  10 -13    3.22    1.67
   0 -10  13    1.67    1.28
   0  10 -13    3.81    1.53
   0  10  13    2.45    1.37
   0 -10 -13    0.99    1.05
   0  10  13    4.73    1.61
   0 -10  13    3.92    1.38
   0  10 -13    4.48    1.36
   0  10  13    0.69    1.47
   0  10 -14    1.68    1.43
   0 -10 -14    3.62    1.50
   0 -10  14    2.41    1.94
   0  10 -14    2.12    1.27
   0  10 -14    2.32    1.70
   0  10 -14    3.93    1.60
   0 -10 -14    3.35    2.42
   0 -10  14    2.91    1.49
   0  10  14    1.83    1.63
   0 -10 -14    3.93    1.59
   0  10 -14    2.54    1.71
   0  10  14    0.69    1.31
   0  10  14    0.36    1.56
   0 -10 -15    0.18    1.53
   0  10 -15    3.47    1.63
   0 -10  15    2.34    2.23
   0  10 -15    4.22    1.42
   0  10 -15    2.08    1.88
   0  10 -15    2.85    1.67
   0 -10 -15    1.18    2.41
   0  10  15    2.76    1.79
   0 -10  15    2.99    1.59
   0 -10 -15    1.47    1.74
   0  10 -15    1.12    1.68
   0  10  15    2.87    1.50
   0  10  15    2.84    1.66
   0 -10 -16   -2.48    2.49
   0 -10 -16    0.39    1.67
   0  10 -16    3.31    1.87
   0  10  16   -2.54    1.94
   0 -10  16    0.18    1.64
   0  10 -16    0.44    1.78
   0 -10 -16    2.09    2.34
   0  10 -16   -0.42    1.60
   0  10  16    0.75    1.57
   0  10 -16   -0.59    1.60
   0 -10 -16    2.14    1.67
   0 -10  16    1.35    2.36
   0  10 -16    0.74    1.42
   0 -11   0    0.38    1.01
   0  11   0   -0.62    0.98
   0 -11   0    0.06    0.58
   0  11   0    1.10    0.64
   0 -11   0    0.55    0.81
   0  11   0    0.74    0.90
   0 -11   0    1.43    0.80
   0  11   0    0.04    0.53
   0  11   0   -0.55    0.44
   0  11   0   -0.08    0.82
   0  11   0    0.70    0.89
   0 -11   0    0.79    0.81
   0  11   0   -0.32    0.84
   0 -11   0    0.24    0.83
   0 -11   1  455.83   15.73
   0  11   1  466.18   15.41
   0  11  -1  436.32   15.17
   0 -11  -1  470.10   15.77
   0  11   1  455.91   15.83
   0  11  -1  456.68   15.83
   0  11  -1  446.19   15.63
   0  11   1  448.89   15.69
   0 -11  -1  442.63   15.77
   0  11   1  460.64   15.76
   0 -11   1  465.02   15.83
   0  11  -1  447.12   15.77
   0 -11  -1  471.15   15.81
   0  11  -1  455.70   15.59
   0  11  -1  459.64   15.21
   0  11  -1  467.67   15.79
   0 -11  -1  440.75   15.33
   0 -11   1  452.03   15.56
   0  11  -1  448.17   15.64
   0  11   1  458.20   15.72
   0 -11  -1  465.64   15.71
   0 -11   1  437.71   15.41
   0  11   1  451.55   15.28
   0 -11   1  448.24   15.63
   0 -11   1  455.78   15.63
   0 -11  -1  452.79   15.69
   0 -11  -2  137.97    5.25
   0  11   2  134.39    5.31
   0  11   2  140.19    5.02
   0 -11   2  141.83    5.24
   0  11  -2  139.07    5.13
   0  11   2  130.79    5.21
   0 -11  -2  137.65    5.23
   0 -11   2  129.85    5.09
   0  11  -2  141.04    5.33
   0 -11  -2  132.93    5.25
   0  11   2  129.37    5.20
   0  11  -2  136.82    5.28
   0 -11   2  129.87    5.30
   0 -11  -2  137.21    5.31
   0  11  -2  136.60    5.17
   0  11  -2  124.32    5.18
   0 -11   2  136.59    5.12
   0 -11   2  132.85    5.08
   0  11  -2  133.92    4.70
   0  11   2  133.82    4.72
   0 -11   2  132.02    4.98
   0 -11   2  133.27    5.09
   0 -11   2  134.00    5.15
   0 -11  -2  133.42    4.69
   0  11  -2  136.87    5.11
   0  11   2  129.86    5.21
   0 -11  -2  135.01    5.22
   0  11   3   75.70    2.94
   0  11  -3   75.18    2.80
   0 -11  -3   79.04    3.39
   0  11   3   71.97    2.77
   0 -11   3   70.85    3.12
   0  11  -3   67.44    3.44
   0  11  -3   79.72    3.16
   0  11   3   76.63    3.35
   0 -11  -3   75.53    3.34
   0 -11   3   79.41    3.17
   0 -11  -3   76.56    2.67
   0  11  -3   70.53    2.70
   0  11  -3   78.36    3.39
   0 -11   3   80.16    3.46
   0  11  -3   76.79    3.39
   0 -11  -3   77.02    3.35
   0  11  -3   77.46    3.32
   0  11   3   74.01    2.75
   0  11  -3   75.64    3.16
   0  11  -3   68.51    3.26
   0 -11   3   76.10    3.20
   0 -11   3   70.79    3.28
   0  11   3   80.01    2.68
   0 -11   3   79.45    2.68
   0 -11   3   77.28    3.13
   0 -11   3   75.74    3.15
   0 -11  -3   77.03    3.34
   0  11   3   77.95    3.36
   0  11  -3   74.37    3.12
   0  11   3   75.96    3.19
   0 -11   3   76.56    3.28
   0  11   3   74.28    3.38
   0 -11  -3   75.32    3.32
   0  11   4   56.15    2.37
   0  11  -4   55.68    2.22
   0 -11  -4   54.15    2.67
   0 -11   4   50.86    2.54
   0  11   4   50.93    2.13
   0  11  -4   45.75    2.78
   0  11   4   56.46    2.74
   0 -11  -4   60.76    2.78
   0  11  -4   56.75    2.50
   0 -11   4   57.75    2.51
   0  11  -4   57.31    2.75
   0 -11  -4   56.99    2.14
   0 -11   4   60.04    2.83
   0  11  -4   54.60    2.72
   0 -11   4   53.08    2.78
   0 -11  -4   54.02    2.65
   0  11  -4   51.00    2.67
   0  11  -4   59.22    2.54
   0  11  -4   52.91    2.64
   0 -11   4   52.05    2.54
   0 -11   4   55.27    2.74
   0 -11   4   58.59    2.15
   0  11   4   55.75    2.14
   0 -11   4   61.65    2.49
   0 -11   4   52.66    2.46
   0  11  -4   57.36    2.50
   0  11   4   56.85    2.72
   0 -11  -4   58.01    2.75
   0  11   4   55.93    2.76
   0  11   4   61.85    2.70
   0 -11  -4   54.70    2.70
   0 -11   4   58.02    2.64
   0  11   5   43.95    2.03
   0  11  -5   45.17    1.85
   0 -11  -5   41.61    2.26
   0  11   5   31.45    1.71
   0 -11   5   39.54    2.24
   0  11  -5   34.71    2.35
   0 -11  -5   44.91    2.35
   0  11   5   40.21    2.30
   0 -11   5   40.44    2.00
   0  11  -5   44.18    2.05
   0 -11   5   44.17    2.23
   0 -11   5   42.29    2.39
   0 -11  -5   41.31    2.25
   0  11  -5   42.57    2.33
   0 -11   5   40.91    2.37
   0 -11   5   45.76    1.86
   0  11  -5   40.70    2.34
   0  11  -5   43.56    2.09
   0 -11   5   43.61    1.81
   0  11   5   46.91    1.83
   0 -11  -5   46.34    2.38
   0  11   5   47.05    2.37
   0  11  -5   41.52    2.02
   0 -11   5   31.34    2.05
   0 -11   5   40.80    2.39
   0  11  -5   37.15    2.19
   0 -11   5   43.86    2.03
   0 -11   5   43.71    1.95
   0 -11  -5   41.89    2.25
   0  11   5   44.20    2.34
   0  11   5   43.44    2.36
   0  11  -6    0.24    0.61
   0 -11  -6   -0.12    0.67
   0  11   6   -0.35    1.04
   0 -11  -6   -1.55    1.10
   0 -11   6   -0.54    1.17
   0  11  -6    0.25    1.05
   0  11  -6   -0.06    0.61
   0 -11  -6   -0.06    0.63
   0  11  -6    0.21    0.71
   0 -11   6    0.63    0.71
   0 -11   6    5.08    0.79
   0 -11   6    1.00    1.03
   0 -11   6   -1.15    1.16
   0 -11  -6   -0.15    0.32
   0 -11  -6   -1.17    0.99
   0 -11   6   -0.65    1.02
   0  11  -6   -0.72    1.02
   0  11   6   -0.12    0.98
   0  11  -6    0.07    0.75
   0 -11  -6    0.77    1.11
   0  11   6   -0.60    0.93
   0 -11   6    0.10    0.86
   0 -11   6    0.62    0.76
   0 -11   6    0.45    1.14
   0 -11  -6    0.08    1.00
   0  11  -6    0.50    1.05
   0  11  -6   -0.81    0.81
   0 -11   6   -0.58    0.68
   0  11  -6   -0.11    0.64
   0  11   6    0.55    0.66
   0 -11   6    0.54    0.65
   0  11   6    0.87    0.78
   0  11  -6   -0.11    0.94
   0 -11   6    0.40    0.92
   0  11   6   -0.42    1.25
   0  11  -7    6.50    0.91
   0 -11   7    6.57    0.79
   0 -11   7    5.47    1.20
   0 -11   7    5.15    1.21
   0  11  -7    7.08    0.91
   0  11   7    6.20    1.05
   0 -11   7    6.44    1.24
   0  11  -7    6.87    1.40
   0  11   7    4.60    1.19
   0  11  -7    6.93    0.93
   0 -11   7    4.54    1.10
   0  11   7    5.93    1.17
   0  11  -7    8.58    0.94
   0 -11  -7    6.52    0.89
   0 -11   7    5.49    0.90
   0  11  -7    6.25    1.30
   0 -11  -7    6.04    1.13
   0  11  -7    6.48    1.26
   0 -11   7    7.60    1.40
   0  11   7    2.14    1.18
   0  11  -7    5.06    0.95
   0  11  -7    6.78    0.91
   0 -11  -7    5.85    0.93
   0 -11   7    4.34    0.86
   0  11   7    5.99    0.87
   0 -11   7    7.13    0.92
   0  11   7    7.99    1.46
   0 -11   8   11.26    1.46
   0 -11   8   13.12    1.19
   0  11   8   13.23    1.22
   0  11  -8   13.93    1.18
   0  11  -8   11.21    1.67
   0  11   8   14.83    1.57
   0  11  -8   13.46    1.17
   0 -11   8   13.93    1.42
   0  11   8   13.43    1.51
   0  11  -8   15.24    1.24
   0 -11  -8   14.22    1.23
   0 -11   8   13.68    1.15
   0 -11  -8   11.33    1.31
   0  11  -8   12.07    1.51
   0  11  -8   15.10    1.64
   0  11  -8   15.23    1.33
   0 -11   8   12.94    1.60
   0  11  -8    9.68    1.43
   0 -11   8   11.18    1.48
   0 -11   8   13.18    0.95
   0  11  -8   12.75    1.15
   0 -11  -8   13.86    1.24
   0  11  -8   12.93    1.25
   0  11   8   15.13    1.62
   0 -11   8   13.15    1.20
   0  11   8   13.96    1.36
   0 -11   9   17.76    1.72
   0  11   9   15.85    1.76
   0 -11   9   16.83    1.80
   0  11  -9   19.36    1.51
   0 -11  -9   17.74    1.45
   0  11  -9   17.39    1.89
   0 -11   9   18.50    1.92
   0  11   9   18.21    1.78
   0  11  -9   19.80    1.37
   0 -11   9   20.26    1.66
   0 -11   9   21.35    1.35
   0 -11  -9   17.78    1.47
   0  11  -9   17.72    1.51
   0  11  -9   20.00    1.96
   0 -11  -9   19.56    1.52
   0  11  -9   20.99    1.52
   0 -11   9   17.91    1.47
   0  11   9   19.89    1.47
   0  11  -9   17.44    1.73
   0 -11   9   15.54    1.71
   0  11  -9   18.08    1.31
   0  11   9   19.87    1.75
   0 -11   9   18.19    1.48
   0  11   9   17.40    1.56
   0  11  -9   20.11    1.45
   0  11 -10   30.73    1.75
   0  11 -10   32.74    2.03
   0 -11 -10   30.12    1.98
   0  11 -10   22.79    2.28
   0 -11  10   30.70    2.44
   0  11  10   34.22    2.39
   0  11 -10   35.27    1.83
   0 -11 -10   30.61    1.97
   0  11 -10   32.08    2.01
   0 -11 -10   24.16    2.35
   0 -11  10   26.83    2.16
   0 -11 -10   31.57    1.79
   0  11 -10   32.13    1.95
   0  11  10   31.26    2.19
   0 -11  10   33.44    2.01
   0  11 -10   33.10    2.46
   0  11 -10   29.17    1.93
   0 -11  10   34.05    1.98
   0  11  10   31.78    1.96
   0 -11  10   33.70    1.88
   0  11 -10   32.03    2.28
   0  11  10   27.48    2.17
   0  11  10   32.88    2.35
   0 -11  11    9.77    1.92
   0  11 -11    7.47    1.05
   0  11 -11    7.97    1.34
   0 -11 -11    5.39    1.19
   0  11 -11    5.98    0.97
   0  11  11    6.23    1.33
   0 -11 -11    4.46    1.64
   0 -11 -11    7.48    1.09
   0 -11 -11    5.81    2.54
   0 -11  11    3.26    1.43
   0  11 -11    6.12    1.57
   0 -11  11    7.42    1.12
   0  11 -11    3.53    1.45
   0  11  11    7.91    1.62
   0  11 -11    7.47    1.69
   0  11 -11    4.99    1.17
   0  11  11    7.65    1.44
   0 -11  11    6.09    1.28
   0 -11  12    3.62    1.82
   0  11 -12    3.28    0.93
   0  11  12    1.97    1.30
   0 -11 -12    1.66    1.55
   0  11 -12    0.89    0.88
   0 -11 -12    2.11    2.39
   0  11 -12    2.37    1.52
   0 -11  12    0.62    1.19
   0  11  12   -0.94    1.32
   0 -11  12    2.32    1.49
   0  11 -12   -0.17    1.50
   0 -11 -12   -0.11    1.10
   0  11  12    1.54    1.45
   0  11 -12    1.56    1.44
   0  11 -12    4.10    1.33
   0 -11 -12   -0.13    1.19
   0  11 -12    2.36    1.21
   0 -11 -13    2.37    1.34
   0  11 -13    2.12    1.36
   0 -11  13   -1.37    1.31
   0  11  13    2.04    1.51
   0 -11 -13    1.11    2.50
   0  11 -13   -0.63    1.63
   0  11  13    1.20    1.43
   0 -11 -13    1.16    1.48
   0 -11  13    2.63    1.47
   0  11  13    2.88    1.58
   0  11 -13    1.25    1.22
   0  11 -13    0.40    1.54
   0 -11  13    0.97    1.81
   0  11 -13    2.16    1.53
   0 -11 -13    1.50    1.10
   0 -11 -14    0.23    2.48
   0 -11  14    1.95    1.54
   0  11  14    0.92    1.64
   0  11 -14    3.33    1.68
   0  11  14    1.14    1.60
   0  11 -14   -1.55    1.70
   0 -11 -14    2.12    1.72
   0 -11  14    3.51    2.18
   0 -11 -14    1.63    1.40
   0  11 -14    0.66    1.39
   0  11 -14    1.59    1.28
   0  11  14   -0.54    1.47
   0  11 -14    2.72    1.85
   0 -11 -15   -0.73    2.40
   0 -11  15    0.97    1.56
   0  11  15    1.98    1.78
   0  11 -15   -0.70    1.36
   0 -11 -15    0.75    1.72
   0  11 -15    1.64    1.75
   0  11 -15    1.71    1.78
   0  11  15   -0.20    1.68
   0  11  15    1.88    1.54
   0 -11 -15    0.53    1.47
   0  11 -15   -0.91    1.55
   0 -11  15    0.65    2.34
   0  11 -15   -1.87    1.80
   0  12   0  148.74    5.69
   0 -12   0  149.91    5.51
   0  12   0  146.90    5.61
   0 -12   0  136.30    5.62
   0  12   0  125.53    5.49
   0  12   0  141.56    5.28
   0  12   0  145.31    4.99
   0 -12   0  141.83    5.24
   0 -12   0  143.76    5.49
   0 -12   0  141.87    5.53
   0  12   0  140.48    5.07
   0  12   0  138.01    5.48
   0  12   0  143.40    5.49
   0 -12   0  148.22    5.64
   0  12   1   10.26    0.94
   0 -12  -1    8.74    1.12
   0  12   1    7.73    1.16
   0 -12   1   11.28    1.15
   0 -12  -1   10.27    1.18
   0  12  -1    9.33    1.15
   0 -12  -1    9.52    1.17
   0 -12   1    8.70    1.07
   0 -12   1   10.22    1.19
   0 -12  -1   10.72    1.22
   0 -12   1    9.88    1.22
   0 -12   1   10.86    1.19
   0  12   1    8.89    1.19
   0  12  -1    9.55    1.21
   0 -12   1   11.05    1.40
   0  12   1    9.92    1.27
   0 -12  -1    8.83    1.38
   0  12  -1    9.49    1.30
   0  12   1    9.43    0.83
   0  12  -1   11.07    1.04
   0  12  -1    8.41    0.62
   0 -12  -1   10.11    0.80
   0  12  -1    8.35    1.15
   0 -12   1   10.42    0.88
   0  12  -1    9.43    0.62
   0  12  -1   11.57    1.20
   0  12   1   10.91    1.23
   0 -12   1   10.93    1.02
   0  12  -2   26.38    1.84
   0  12  -2   18.52    1.46
   0  12   2   21.72    1.58
   0 -12   2   19.62    1.49
   0 -12  -2   18.08    1.55
   0  12  -2   23.23    1.63
   0  12  -2   22.32    1.66
   0  12   2   19.31    1.58
   0  12   2   19.21    1.56
   0 -12   2   18.63    1.69
   0 -12  -2   22.24    1.71
   0  12  -2   18.75    1.61
   0 -12  -2   18.93    1.54
   0  12  -2   21.92    1.50
   0 -12  -2   23.95    1.03
   0 -12   2   18.15    1.42
   0 -12   2   21.86    1.48
   0 -12   2   21.99    1.49
   0 -12   2   21.34    1.50
   0 -12  -2   20.18    1.55
   0  12  -2   21.09    1.47
   0  12   2   21.29    1.61
   0 -12   2   23.25    1.34
   0  12   2   22.98    1.05
   0 -12  -2   21.77    1.56
   0  12   2   21.31    1.37
   0 -12   2   17.79    1.45
   0  12  -2   20.86    1.00
   0  12   3   15.35    1.38
   0  12  -3   15.24    1.26
   0 -12  -3   18.79    1.51
   0  12  -3   14.71    1.20
   0  12   3   16.08    0.81
   0  12  -3   17.21    1.40
   0 -12  -3   18.47    1.48
   0 -12   3   15.74    1.21
   0  12   3   15.01    0.83
   0  12  -3   12.55    1.55
   0  12   3   22.58    1.62
   0  12  -3   16.26    1.29
   0 -12  -3   16.92    1.47
   0 -12   3   15.74    1.27
   0  12  -3   14.54    1.44
   0 -12  -3   15.72    1.51
   0  12  -3   14.49    1.47
   0 -12   3   16.27    1.70
   0  12  -3   19.32    1.45
   0  12   3   17.11    1.37
   0  12   3   12.38    1.41
   0 -12   3   16.23    1.38
   0 -12  -3   14.92    1.38
   0  12   3   13.37    0.61
   0 -12   3   13.65    0.61
   0  12   3   13.54    0.63
   0 -12   3   12.74    0.62
   0 -12   3   14.15    1.24
   0 -12   3   17.68    1.32
   0 -12   3   14.39    0.60
   0  12   3   15.36    0.61
   0 -12   3   15.94    1.42
   0 -12   3   16.55    1.30
   0  12   3   16.30    1.01
   0  12  -3   14.29    0.83
   0 -12   4   14.18    1.31
   0 -12   4   12.72    1.49
   0 -12  -4   16.61    1.50
   0 -12   4   17.35    1.38
   0  12   4   14.97    0.88
   0  12  -4   14.76    1.60
   0  12  -4   17.99    1.31
   0  12   4   18.54    1.54
   0 -12  -4   17.29    1.56
   0 -12   4   17.68    1.33
   0 -12  -4   17.42    0.85
   0  12  -4   19.56    0.91
   0  12  -4   18.17    1.52
   0 -12  -4   14.68    1.50
   0  12  -4   16.60    1.55
   0  12  -4   17.77    1.29
   0 -12   4   16.13    1.73
   0  12  -4   16.82    1.51
   0  12   4   17.76    1.52
   0 -12  -4   19.04    1.49
   0  12   4   16.73    1.50
   0 -12   4   18.66    1.41
   0 -12  -4   17.05    1.55
   0  12  -4   16.45    1.31
   0  12   4   18.42    1.59
   0  12  -4   13.75    1.38
   0 -12   4   17.24    0.87
   0  12   4   18.32    0.87
   0 -12   4   15.28    1.28
   0 -12   4   17.28    1.32
   0  12   4   19.26    1.15
   0  12  -4   17.71    0.99
   0 -12   5    3.27    0.84
   0 -12   5    2.62    0.94
   0 -12   5    2.80    1.14
   0  12   5    4.10    0.86
   0  12   5    2.29    0.57
   0 -12   5    4.09    1.11
   0  12  -5    3.83    1.28
   0  12   5    5.54    1.24
   0 -12   5    3.98    0.90
   0  12  -5    4.28    0.91
   0 -12   5    3.77    1.04
   0  12   5    5.03    1.16
   0 -12   5    4.43    1.23
   0  12  -5    3.50    1.25
   0 -12  -5    4.14    1.24
   0 -12   5    2.44    1.31
   0  12  -5    4.51    0.90
   0  12  -5    4.76    1.16
   0  12   5    2.63    1.21
   0 -12   5    3.27    0.85
   0  12  -5    2.84    0.88
   0  12  -5    2.77    1.08
   0 -12   5    4.18    0.63
   0  12   5    3.18    0.59
   0  12   5    3.21    1.15
   0  12  -5    3.92    0.68
   0 -12   6   21.99    1.59
   0 -12  -6   16.52    0.87
   0 -12   6   20.16    1.66
   0  12  -6   16.32    1.78
   0  12   6   17.96    1.71
   0  12  -6   19.56    1.37
   0 -12   6   18.83    1.37
   0 -12  -6   18.15    1.14
   0  12  -6   21.26    1.19
   0  12   6   19.83    1.18
   0 -12   6   19.14    1.16
   0 -12   6   17.93    1.53
   0 -12   6   21.39    1.84
   0 -12  -6   20.66    1.64
   0 -12   6   17.39    1.17
   0  12  -6   17.92    1.71
   0  12  -6   18.01    1.39
   0  12  -6   22.18    1.68
   0  12  -6   19.54    1.36
   0  12   6   18.07    1.70
   0 -12   6   20.21    1.38
   0 -12   6   20.51    1.27
   0  12   6   17.48    1.68
   0  12   6   18.54    1.69
   0  12  -6   19.52    1.18
   0  12   6   18.25    1.37
   0 -12   7   74.99    2.94
   0  12   7   73.51    2.92
   0 -12   7   63.58    3.33
   0  12  -7   66.14    3.61
   0  12   7   74.47    3.54
   0 -12   7   71.28    3.01
   0  12  -7   71.94    3.03
   0 -12  -7   72.72    2.93
   0  12  -7   72.59    2.95
   0 -12   7   71.13    3.27
   0 -12  -7   70.47    3.22
   0 -12   7   68.14    3.48
   0  12  -7   68.21    3.53
   0  12  -7   68.66    3.11
   0  12  -7   72.01    3.03
   0  12   7   70.30    3.52
   0 -12   7   54.94    3.17
   0  12  -7   65.23    3.29
   0  12  -7   72.18    2.92
   0 -12   7   69.42    2.92
   0  12   7   68.97    3.13
   0 -12   7   59.22    3.15
   0 -12   7   71.29    2.85
   0  12   7   77.22    3.56
   0 -12   8    3.68    1.26
   0 -12   8    5.33    1.32
   0  12   8    6.07    0.96
   0 -12   8    5.61    0.98
   0  12  -8    5.56    0.91
   0  12  -8    5.86    1.53
   0  12   8    3.12    1.31
   0  12  -8    4.63    0.93
   0  12   8    6.62    1.31
   0 -12   8    4.19    0.92
   0 -12  -8    7.33    0.99
   0  12  -8    6.20    0.98
   0 -12  -8    5.19    1.19
   0 -12   8    7.94    1.57
   0  12  -8    3.15    1.38
   0  12  -8    4.20    1.06
   0 -12   8    5.89    0.76
   0  12  -8    5.76    0.96
   0  12  -8    6.08    1.02
   0 -12   8    5.73    0.98
   0  12   8    5.37    1.16
   0  12   8    8.02    1.45
   0  12   9   36.21    2.45
   0  12  -9   35.73    1.95
   0 -12   9   33.79    2.55
   0  12  -9   33.08    2.59
   0 -12   9   33.40    1.89
   0 -12   9   36.97    2.45
   0 -12  -9   36.97    2.12
   0  12  -9   34.75    2.60
   0  12  -9   38.26    2.11
   0 -12  -9   37.31    2.07
   0 -12   9   39.01    2.08
   0  12   9   36.70    2.04
   0  12   9   36.47    2.55
   0  12  -9   40.90    1.99
   0  12   9   39.70    2.53
   0  12  -9   43.66    2.24
   0  12  -9   40.48    2.14
   0  12   9   37.60    2.25
   0 -12   9   36.30    2.03
   0  12  -9   41.90    2.08
   0  12 -10   28.46    1.91
   0  12 -10   32.61    2.51
   0 -12  10   26.26    2.37
   0  12  10   30.09    2.36
   0  12 -10   26.56    1.66
   0 -12 -10   21.74    2.32
   0 -12  10   26.51    1.64
   0 -12  10   26.02    2.15
   0 -12 -10   28.41    1.83
   0  12 -10   28.45    1.70
   0  12  10   29.04    2.32
   0  12 -10   25.28    2.33
   0  12  10   26.61    2.17
   0  12 -10   27.25    1.78
   0  12  10   30.39    2.12
   0 -12  10   31.38    1.88
   0  12 -10   28.05    2.18
   0  12 -10   30.69    1.93
   0 -12 -10   28.25    1.87
   0  12 -10   24.81    1.82
   0  12  10   28.15    1.84
   0 -12  10   27.51    1.86
   0 -12  11    1.05    1.52
   0  12 -11    5.30    1.02
   0  12  11    4.16    1.39
   0 -12 -11    1.17    1.61
   0  12  11    5.12    1.46
   0 -12  11    5.46    1.62
   0  12 -11    3.11    1.52
   0 -12 -11    4.02    1.11
   0 -12 -11    4.84    2.71
   0 -12  11    4.55    1.10
   0 -12  11    4.76    1.20
   0  12  11    5.85    1.38
   0  12 -11    4.57    1.52
   0  12 -11    3.58    1.49
   0  12 -11    4.69    0.97
   0 -12 -11    4.96    1.17
   0  12 -11    5.68    1.21
   0  12 -11    5.78    1.24
   0 -12 -12    0.93    1.22
   0  12 -12   -0.27    1.19
   0  12  12    1.26    1.59
   0 -12  12    1.27    1.56
   0  12 -12   -0.41    1.55
   0 -12 -12   -3.10    2.62
   0  12  12   -1.74    1.37
   0 -12 -12    2.10    1.85
   0  12 -12   -1.45    1.60
   0 -12  12    1.35    1.23
   0  12  12   -0.16    1.34
   0  12 -12   -0.67    1.46
   0  12 -12    1.79    1.15
   0 -12 -12   -0.72    1.27
   0 -12  12    0.94    1.72
   0 -12 -13    3.87    1.79
   0  12  13    5.83    1.53
   0  12  13    4.73    1.73
   0 -12  13    6.11    1.69
   0 -12 -13    7.17    2.79
   0 -12 -13    3.07    1.44
   0  12 -13    5.09    1.39
   0 -12  13    6.00    1.99
   0  12 -13    9.09    1.49
   0  12 -13    5.35    1.84
   0  12 -13    8.29    1.80
   0  12 -13    8.70    1.81
   0 -12  13    8.73    1.56
   0  12  13    9.02    1.74
   0 -12 -14   -2.88    2.68
   0  12  14   -0.59    1.65
   0  12 -14   -0.33    1.36
   0 -12 -14    0.32    1.48
   0  12 -14   -1.55    1.63
   0 -12  14    5.73    2.23
   0  12 -14    1.72    1.32
   0  12 -14   -2.31    1.83
   0  12  14    0.57    1.52
   0 -12 -14   -0.54    1.56
   0  12  14    1.10    1.65
   0 -12  14    1.90    1.41
   0  12 -14   -0.66    1.71
   0  12 -15    1.22    1.80
   0 -12 -15    3.05    1.73
   0  12  15    1.65    1.73
   0  12 -15    0.21    1.79
   0  12  15    5.14    1.93
   0 -12  15    5.53    1.69
   0  12 -15    0.45    1.76
   0  12  15    2.96    1.69
   0  12 -15    1.06    1.61
   0 -12 -15    2.42    1.50
   0 -12 -15    0.25    2.62
   0 -12  15    4.26    2.39
   0  13   0   -0.95    1.13
   0 -13   0   -0.35    1.34
   0 -13   0    1.80    0.97
   0 -13   0    1.27    0.67
   0  13   0    0.64    0.68
   0  13   0    1.22    0.99
   0  13   0    0.98    0.94
   0  13   0   -0.49    1.03
   0 -13   0    1.60    0.99
   0  13   0    0.73    0.61
   0 -13   0    0.42    0.91
   0 -13   0    0.77    0.97
   0  13   0    0.70    0.44
   0  13   0   -0.44    1.02
   0  13  -1   23.61    1.65
   0  13   1   21.82    1.69
   0 -13   1   28.15    1.69
   0 -13  -1   22.43    1.66
   0  13  -1   21.85    1.61
   0 -13  -1   23.66    1.68
   0  13   1   26.03    1.73
   0  13  -1   23.26    1.49
   0  13   1   22.45    1.31
   0  13  -1   24.55    1.78
   0  13   1   24.85    1.82
   0 -13  -1   19.83    1.86
   0  13  -1   23.99    1.80
   0  13   1   24.44    1.80
   0 -13   1   26.54    1.99
   0  13  -1   24.69    1.74
   0 -13   1   25.12    1.60
   0 -13   1   21.82    1.70
   0  13  -1   21.89    1.06
   0  13   1   22.01    1.35
   0 -13  -1   27.39    1.77
   0 -13   1   23.01    1.67
   0  13  -1   24.08    1.05
   0 -13   1   20.99    1.67
   0 -13  -1   24.27    1.78
   0 -13   1   22.00    1.32
   0 -13   1   24.95    1.51
   0 -13   1   25.84    1.64
   0 -13  -1   23.48    1.27
   0 -13   2    0.14    0.73
   0  13  -2   -1.65    1.22
   0  13   2    0.43    1.00
   0  13  -2   -0.81    0.88
   0 -13  -2   -0.31    1.08
   0 -13   2    1.05    0.92
   0 -13   2    0.90    0.93
   0 -13  -2   -0.21    0.99
   0 -13   2    0.27    0.86
   0  13  -2   -0.12    0.93
   0 -13   2    1.66    0.96
   0  13   2    0.62    0.98
   0 -13  -2   -0.11    1.30
   0 -13   2    2.17    1.29
   0  13   2   -0.92    1.10
   0 -13   2    0.52    0.86
   0  13  -2   -0.94    0.92
   0  13   2    0.53    0.85
   0 -13   2   -0.09    0.89
   0 -13  -2    0.10    0.42
   0  13   2    0.73    0.54
   0  13  -2    0.32    0.43
   0  13  -2    0.33    0.96
   0  13  -2   -0.27    0.89
   0  13   2   -0.11    1.02
   0  13  -3   16.59    1.70
   0  13  -3   18.31    1.40
   0  13   3   18.88    1.56
   0 -13  -3   17.53    1.59
   0 -13   3   17.38    1.37
   0 -13   3   15.38    1.34
   0 -13   3   19.15    1.46
   0 -13   3   16.37    1.40
   0  13  -3   14.02    1.46
   0  13   3   17.56    1.58
   0 -13  -3   15.60    1.68
   0 -13   3   14.56    1.69
   0  13  -3   16.08    1.35
   0  13  -3   20.23    1.52
   0  13   3   16.60    1.41
   0 -13   3   18.36    1.54
   0  13  -3   19.71    1.43
   0  13   3   20.02    1.67
   0 -13  -3   17.60    1.54
   0 -13   3   14.53    1.41
   0  13   3   17.08    0.89
   0 -13   3   15.18    1.29
   0  13   3   17.46    1.08
   0  13  -3   18.81    0.93
   0  13  -3   18.16    1.53
   0 -13   4   -0.09    0.93
   0  13   4    2.12    0.70
   0 -13   4    2.40    0.39
   0  13   4    1.96    0.37
   0  13   4    1.59    0.46
   0 -13   4    1.19    0.88
   0  13  -4    1.52    1.23
   0  13   4    1.92    1.08
   0 -13   4    2.32    0.88
   0  13  -4    2.21    0.94
   0 -13   4    3.30    0.92
   0  13   4    2.89    1.11
   0 -13   4    2.21    1.03
   0  13  -4    2.22    1.08
   0 -13  -4    1.51    1.23
   0  13  -4    2.94    1.06
   0 -13   4    2.02    0.85
   0 -13   4    0.62    1.27
   0  13  -4    2.30    0.86
   0 -13   4    1.95    1.11
   0  13  -4    3.04    0.41
   0  13   4    1.81    0.38
   0 -13   4    2.04    0.40
   0  13  -4    2.37    0.58
   0  13   4    0.09    1.06
   0  13  -4    2.47    0.91
   0  13   4    2.66    1.07
   0  13  -4    1.33    1.04
   0  13   5   12.00    0.81
   0 -13   5   12.55    1.39
   0  13  -5   13.24    1.71
   0  13  -5   14.70    1.26
   0  13   5   17.30    1.68
   0 -13   5   12.52    1.26
   0 -13   5   12.25    1.32
   0  13  -5   13.68    1.44
   0 -13  -5   15.19    1.56
   0 -13   5   15.28    1.84
   0  13  -5   15.39    1.27
   0  13  -5   14.47    1.53
   0  13  -5   16.41    0.98
   0  13   5   13.53    1.13
   0 -13   5   16.00    1.25
   0 -13   5   13.11    1.22
   0  13   5   14.09    1.54
   0  13  -5   15.44    1.30
   0  13   5   13.27    0.85
   0 -13   5   15.72    0.89
   0  13   5   16.26    1.61
   0  13   5   14.99    1.58
   0 -13   5   16.99    1.49
   0 -13   5   14.09    1.57
   0 -13   6   69.64    3.32
   0  13   6   74.54    3.20
   0  13  -6   75.26    2.95
   0 -13  -6   64.29    2.70
   0 -13   6   68.55    3.41
   0  13  -6   60.80    3.65
   0  13   6   73.26    3.67
   0  13  -6   74.94    3.22
   0 -13   6   80.11    3.23
   0  13  -6   76.22    2.94
   0 -13  -6   77.29    2.94
   0 -13   6   75.77    3.67
   0 -13  -6   78.17    3.50
   0  13  -6   78.30    3.71
   0  13  -6   82.75    3.34
   0  13  -6   79.29    3.55
   0 -13   6   76.61    3.21
   0  13  -6   73.58    3.19
   0  13   6   71.39    3.61
   0  13   6   79.84    2.94
   0 -13   6   75.34    2.91
   0 -13   6   80.20    3.13
   0  13   6   80.61    3.73
   0  13   6   75.27    3.55
   0  13  -7    0.63    1.08
   0  13   7    0.06    0.69
   0 -13   7    0.06    0.74
   0  13   7    1.20    0.97
   0  13  -7    0.62    0.69
   0  13  -7    0.71    1.32
   0  13   7   -0.71    1.26
   0  13  -7    0.08    0.90
   0  13   7   -0.15    1.10
   0 -13   7    0.32    0.85
   0 -13  -7    0.31    1.24
   0  13  -7    0.77    1.20
   0  13  -7    1.56    0.89
   0 -13   7    1.45    1.46
   0 -13   7    0.42    1.07
   0  13  -7    1.84    1.03
   0 -13  -7   -0.19    0.71
   0  13  -7    1.17    0.70
   0  13   7   -0.14    1.27
   0 -13   7    0.13    0.77
   0 -13   7   -0.57    0.77
   0  13  -8   68.56    2.99
   0  13   8   69.55    3.55
   0  13  -8   66.53    3.14
   0 -13   8   68.13    2.94
   0  13  -8   70.77    3.67
   0 -13  -8   68.54    2.95
   0  13  -8   67.49    2.94
   0  13  -8   55.84    3.60
   0  13   8   69.05    3.53
   0  13  -8   65.12    2.97
   0 -13   8   68.38    2.98
   0 -13   8   67.88    3.49
   0 -13  -8   69.43    3.22
   0 -13   8   61.10    3.25
   0  13   8   64.75    3.15
   0  13  -8   72.97    2.94
   0 -13   8   56.89    3.24
   0 -13   8   73.51    2.95
   0  13   8   71.83    2.95
   0  13   8   75.99    3.66
   0 -13   8   71.02    2.80
   0  13  -9   -1.16    1.57
   0  13   9   -0.16    1.28
   0  13  -9   -1.06    0.88
   0  13   9   -0.65    1.37
   0 -13   9    0.71    0.85
   0 -13  -9   -0.86    1.19
   0  13  -9    0.36    1.40
   0  13   9    0.32    1.36
   0 -13   9    1.08    1.50
   0  13   9    1.28    1.11
   0 -13   9   -0.09    0.95
   0  13   9   -0.25    0.89
   0 -13   9    1.63    0.92
   0  13  -9   -0.08    0.88
   0  13  -9   -0.11    0.98
   0 -13  -9   -0.71    0.91
   0  13  -9    0.09    0.88
   0  13  -9    0.40    0.86
   0  13 -10   28.29    1.70
   0  13 -10   31.63    1.83
   0  13  10   28.93    2.11
   0 -13  10   25.54    1.78
   0 -13 -10   23.24    1.82
   0 -13  10   25.79    2.30
   0  13 -10   28.83    2.51
   0  13 -10   25.11    2.31
   0  13 -10   26.70    1.91
   0  13 -10   27.78    1.71
   0  13  10   26.80    2.31
   0  13 -10   29.02    1.87
   0 -13 -10   27.70    1.85
   0  13  10   28.49    1.84
   0 -13  10   29.34    1.87
   0 -13  10   22.44    2.33
   0  13  10   23.76    2.24
   0  13  10   31.91    2.34
   0 -13 -11   -1.33    2.63
   0  13 -11   -0.20    1.49
   0  13 -11   -1.06    1.14
   0 -13 -11   -0.57    1.16
   0 -13  11    1.08    1.03
   0  13  11    1.58    1.33
   0 -13  11    0.83    1.60
   0 -13  11    2.58    1.73
   0  13 -11   -1.26    1.62
   0  13 -11    1.51    1.20
   0 -13  11    0.38    1.02
   0 -13 -11    1.57    1.73
   0  13  11   -1.95    1.50
   0  13  11    2.16    1.54
   0 -13  12    0.98    1.77
   0 -13 -12    0.69    2.75
   0  13 -12    3.44    1.63
   0 -13 -12    1.83    1.77
   0  13  12    1.67    1.49
   0  13 -12    3.96    1.32
   0 -13 -12    1.28    1.25
   0 -13  12    2.34    1.75
   0  13 -12    2.37    1.48
   0 -13 -12    1.15    1.32
   0  13  12    1.33    1.51
   0  13 -12    4.00    1.27
   0  13 -12    0.66    1.59
   0 -13  12    0.72    1.21
   0  13  12   -0.31    1.39
   0 -13 -13    2.55    1.32
   0  13 -13    4.96    1.43
   0 -13  13    0.68    1.74
   0  13 -13   -0.18    1.55
   0  13  13    3.23    1.66
   0 -13  13    2.49    1.33
   0  13 -13   -0.23    1.79
   0  13  13    2.51    1.52
   0 -13 -13    4.30    1.73
   0 -13 -13    0.48    2.76
   0  13  13   -0.20    1.78
   0  13 -13    2.27    1.73
   0 -13  13    2.69    1.97
   0  13 -13    1.40    1.31
   0 -13 -14    3.75    2.72
   0  13  14    0.21    1.75
   0  13 -14    1.68    1.82
   0  13 -14   -0.58    1.72
   0 -13  14    4.13    1.51
   0  13  14    0.92    1.73
   0 -13 -14    1.71    1.47
   0  13 -14    1.76    1.50
   0 -13  14    3.06    2.23
   0  13  14    2.41    1.60
   0 -13 -14    0.18    1.70
   0  13 -14    1.86    1.93
   0 -14   0  228.15    8.69
   0  14   0  221.51    8.58
   0  14   0  223.56    8.21
   0 -14   0  221.96    8.12
   0  14   0  230.10    7.83
   0  14   0  234.42    7.93
   0  14   0  220.29    8.47
   0  14   0  226.32    8.48
   0 -14   0  232.60    8.48
   0 -14   0  236.69    8.48
   0  14   0  226.52    8.69
   0  14  -1   13.97    1.38
   0 -14  -1   14.59    1.51
   0 -14   1   16.69    1.50
   0 -14   1   16.95    1.47
   0 -14  -1   14.26    1.47
   0 -14   1   14.06    1.44
   0  14   1   12.37    1.55
   0  14  -1   14.03    1.56
   0 -14  -1   16.70    1.84
   0 -14   1   16.91    1.79
   0  14   1   13.59    1.11
   0  14   1   13.78    1.08
   0  14   1   15.84    0.91
   0  14  -1   15.43    1.32
   0  14  -1   16.75    1.56
   0  14  -1   14.15    0.81
   0  14   1   14.18    1.48
   0 -14   1   13.88    1.39
   0 -14  -1   17.64    1.04
   0 -14   1   16.08    1.26
   0  14  -1   15.54    0.79
   0  14  -1   16.24    0.77
   0  14  -1   16.63    1.47
   0  14   1   16.41    1.54
   0  14   2   31.24    2.07
   0  14  -2   32.14    1.94
   0 -14   2   33.19    1.93
   0  14  -2   23.77    1.87
   0  14  -2   32.69    2.14
   0  14   2   28.77    2.11
   0 -14  -2   28.61    2.19
   0 -14   2   29.14    2.20
   0 -14   2   32.27    1.90
   0 -14   2   28.36    1.90
   0  14  -2   29.81    1.88
   0  14   2   32.36    1.51
   0  14   2   33.68    1.75
   0  14   2   37.33    2.11
   0  14  -2   33.20    1.91
   0  14  -2   24.98    2.14
   0 -14   2   23.50    1.57
   0  14  -2   32.71    1.29
   0  14   2   30.34    1.41
   0 -14   2   27.74    1.83
   0 -14  -2   25.97    1.30
   0 -14   2   28.19    1.80
   0 -14   3   12.89    1.21
   0  14  -3   11.84    1.69
   0  14   3   11.92    1.46
   0 -14   3   15.14    1.38
   0  14  -3   10.86    1.27
   0 -14   3   12.45    1.27
   0  14  -3   10.12    1.44
   0  14   3   14.75    1.52
   0  14  -3   10.52    1.40
   0 -14  -3   12.58    1.59
   0  14  -3   11.81    1.27
   0 -14   3   13.51    1.75
   0  14  -3   11.67    1.37
   0  14  -3   11.76    0.75
   0  14   3   13.17    0.96
   0 -14   3   12.66    1.29
   0  14   3   11.75    1.50
   0  14  -3   13.28    1.32
   0 -14   3   13.01    1.32
   0  14   3   13.10    1.31
   0 -14   3   11.94    1.35
   0  14  -4   20.58    1.95
   0  14  -4   16.57    1.44
   0  14   4   16.07    1.63
   0 -14   4   17.15    1.41
   0 -14   4   14.25    1.41
   0  14  -4   16.68    1.67
   0  14   4   15.33    1.62
   0  14  -4   14.66    1.54
   0 -14  -4   13.43    1.65
   0 -14   4   12.40    1.82
   0  14  -4   19.06    1.45
   0  14  -4   14.90    1.55
   0 -14   4   18.03    1.45
   0 -14   4   16.26    1.37
   0  14   4   16.21    1.54
   0  14  -4   17.21    0.95
   0  14   4   17.33    1.16
   0  14   4   15.62    0.82
   0 -14   4   15.49    1.40
   0  14  -4   16.75    1.42
   0  14   4   18.12    1.64
   0 -14   4   17.59    1.63
   0  14  -5    0.24    1.10
   0  14   5    0.57    0.76
   0  14  -5   -0.04    0.56
   0  14   5   -0.21    0.44
   0 -14   5   -0.85    1.01
   0  14  -5    0.34    1.36
   0  14   5   -0.14    1.18
   0 -14   5   -0.17    0.93
   0  14  -5   -0.18    0.93
   0  14   5   -1.33    1.21
   0 -14  -5   -0.70    1.30
   0  14  -5    0.68    1.10
   0  14  -5   -0.19    0.88
   0 -14   5    0.14    1.53
   0  14   5    1.65    1.26
   0  14  -5   -0.09    0.92
   0 -14   5    0.98    0.86
   0 -14   5   -0.12    0.45
   0  14   5    0.91    0.46
   0 -14   5    0.44    0.92
   0 -14   5   -0.60    1.01
   0  14   5    1.24    1.24
   0  14  -6    9.31    1.40
   0  14  -6    8.78    0.84
   0  14   6   10.20    1.13
   0 -14   6    9.28    1.33
   0  14  -6    9.00    1.63
   0  14   6    8.09    1.50
   0  14  -6    8.95    1.18
   0  14   6    9.24    1.46
   0 -14   6    9.11    1.19
   0 -14  -6    6.41    1.44
   0  14  -6   10.68    1.56
   0 -14   6   10.98    0.84
   0  14   6   10.69    0.82
   0 -14   6   12.02    1.72
   0  14  -6    8.08    1.18
   0 -14   6    7.89    1.25
   0  14   6    9.30    1.50
   0 -14   6    9.04    1.05
   0  14  -6   10.33    1.19
   0 -14   6   10.74    1.15
   0  14  -6   10.06    0.80
   0  14  -7   21.21    1.55
   0  14   7   27.13    2.14
   0  14  -7   25.22    1.74
   0  14  -7   22.67    2.07
   0 -14  -7   24.56    1.36
   0  14  -7   24.12    1.36
   0  14  -7   19.68    2.10
   0  14   7   20.12    1.96
   0  14  -7   24.91    1.61
   0 -14   7   25.67    1.60
   0 -14   7   23.33    2.14
   0 -14  -7   18.63    1.84
   0 -14   7   25.14    1.83
   0 -14   7   22.73    1.48
   0  14  -7   23.30    1.90
   0  14   7   23.45    1.65
   0  14  -7   23.83    1.35
   0  14   7   23.60    2.09
   0  14   7   20.27    1.33
   0  14  -8   -0.39    1.41
   0  14   8   -1.13    1.38
   0  14  -8    0.35    0.88
   0  14   8    2.01    1.27
   0 -14   8   -0.08    0.87
   0 -14  -8   -0.55    1.28
   0  14  -8   -0.69    1.30
   0  14   8    0.68    0.77
   0 -14   8    1.30    1.59
   0  14   8    0.42    1.03
   0  14   8   -0.65    1.33
   0  14  -8   -0.67    0.74
   0 -14  -8    0.43    0.73
   0  14  -8    0.21    0.75
   0  14  -8    1.05    0.99
   0  14  -8    1.75    0.91
   0  14  -9   20.93    1.45
   0 -14  -9   22.24    1.48
   0  14  -9   18.64    1.59
   0 -14  -9   17.66    1.76
   0 -14   9   15.33    2.03
   0  14  -9   18.78    2.01
   0 -14   9   17.69    1.38
   0  14   9   17.43    2.02
   0  14  -9   17.94    1.44
   0  14   9   19.32    2.03
   0  14  -9   18.10    1.46
   0  14  -9   20.33    2.17
   0  14   9   17.70    1.66
   0  14   9   21.85    2.15
   0  14  10    4.36    1.47
   0 -14 -10    3.89    1.10
   0  14 -10    5.94    1.12
   0  14 -10    4.55    1.15
   0 -14 -10    7.08    1.39
   0 -14  10    3.98    1.64
   0  14 -10    5.36    1.58
   0  14 -10    4.87    1.03
   0  14  10    4.33    1.55
   0  14 -10    5.77    1.73
   0 -14  10    5.91    1.79
   0  14  10    4.99    1.67
   0  14 -10    4.65    1.01
   0 -14  10    5.27    1.13
   0  14  10    6.77    1.44
   0  14 -11   -1.06    1.70
   0 -14  11   -0.58    1.79
   0  14  11   -1.89    1.47
   0 -14 -11   -0.18    1.90
   0  14 -11    0.24    1.13
   0  14  11   -0.57    1.63
   0  14 -11    3.12    1.70
   0  14 -11    0.23    1.03
   0 -14 -11    0.55    1.02
   0  14  11    1.01    1.42
   0 -14 -11   -2.08    2.82
   0 -14  12    2.67    1.89
   0  14 -12   -0.45    1.71
   0 -14  12   -0.41    1.85
   0  14  12    0.39    1.50
   0 -14 -12    0.96    1.86
   0  14 -12    1.23    1.20
   0  14 -12    0.92    1.61
   0  14  12    1.19    1.65
   0  14  12    0.78    1.44
   0 -14 -12   -0.24    3.11
   0 -14 -12    1.48    1.24
   0  14 -12    0.64    1.18
   0 -14 -13    5.27    3.14
   0  14 -13    5.43    1.89
   0  14 -13    5.80    1.49
   0  14  13    2.88    1.66
   0  14 -13    2.62    1.85
   0 -14  13    5.78    2.09
   0 -14 -13    2.17    1.91
   0  14  13    3.25    1.59
   0 -14  13    7.58    1.93
   0  14  13    8.94    1.96
   0 -14  14   -1.35    2.17
   0 -14 -14   -1.30    2.80
   0  14  14    0.55    1.56
   0 -14 -14    0.19    1.91
   0  14  14    5.27    1.91
   0  14 -14    1.22    1.88
   0  14 -14   -0.50    1.87
   0  14 -14    0.62    1.39
   0  14  14    0.43    1.77
   0 -15   0   -0.42    1.49
   0  15   0   -0.27    1.20
   0  15   0    1.84    1.07
   0  15   0    0.25    0.80
   0 -15   0    0.41    0.72
   0 -15   0    1.21    1.23
   0  15   0    0.27    0.44
   0  15   0    0.46    1.05
   0  15   0    0.15    1.15
   0  15   0    0.33    0.62
   0  15  -1    2.65    1.44
   0  15   1    3.36    1.17
   0 -15   1    3.56    1.16
   0  15  -1    2.65    1.16
   0  15   1    3.87    0.59
   0  15  -1    4.74    0.51
   0  15  -1    3.35    1.22
   0  15   1    4.74    1.24
   0 -15  -1    4.53    1.65
   0 -15   1    4.39    1.60
   0 -15   1    3.65    1.15
   0  15  -1    3.95    0.98
   0  15   1    4.27    0.81
   0 -15   1    4.24    0.92
   0 -15  -1    4.63    0.72
   0  15  -1    4.08    0.43
   0  15  -1    3.50    0.45
   0  15   1    2.50    0.82
   0  15  -1    4.59    1.32
   0  15   1    3.96    1.26
   0  15   1    5.19    1.17
   0  15  -1    3.67    1.07
   0 -15   1    1.91    1.09
   0 -15   1    3.64    1.09
   0  15  -2   15.86    1.87
   0  15   2   16.89    1.70
   0  15  -2   18.59    1.53
   0 -15   2   17.39    1.61
   0  15  -2   15.37    1.60
   0  15   2   19.33    1.83
   0  15  -2   22.27    1.93
   0 -15  -2   19.71    2.00
   0 -15   2   17.48    1.93
   0  15  -2   18.77    1.53
   0  15  -2   17.72    1.51
   0  15   2   19.22    1.16
   0 -15   2   16.51    1.29
   0  15   2   15.47    1.59
   0  15  -2   17.09    1.53
   0  15  -2   20.68    0.90
   0  15   2   21.37    1.07
   0  15   2   17.82    1.36
   0 -15  -2   16.49    0.96
   0 -15   2   19.56    1.55
   0 -15   2   15.90    1.45
   0 -15   2   20.69    1.66
   0 -15   2   20.70    1.62
   0  15  -3   18.99    1.63
   0  15   3   22.38    1.85
   0 -15   3   20.09    1.59
   0  15  -3   19.46    1.75
   0  15  -3   21.24    1.87
   0  15   3   21.58    1.86
   0  15  -3   22.95    1.00
   0  15   3   19.58    1.20
   0 -15  -3   20.45    2.03
   0  15  -3   20.96    1.61
   0 -15   3   19.36    2.04
   0  15  -3   20.36    1.68
   0  15   3   24.26    1.63
   0  15   3   20.50    1.86
   0  15  -3   22.88    1.68
   0  15  -3   14.67    1.88
   0 -15   3   18.97    1.44
   0 -15   3   18.48    1.58
   0 -15   3   21.73    1.66
   0 -15   3   21.43    1.71
   0 -15   3   19.12    1.58
   0 -15   4   13.73    1.33
   0  15  -4   11.69    1.77
   0  15  -4   18.77    1.48
   0  15   4   18.23    1.76
   0 -15   4   13.90    1.42
   0 -15   4   13.28    1.42
   0  15   4   15.89    1.74
   0  15  -4   13.86    1.65
   0  15   4   14.55    1.10
   0  15  -4   16.95    0.88
   0 -15  -4   14.61    1.81
   0  15  -4   14.75    1.39
   0 -15   4   12.45    1.92
   0  15  -4   15.94    1.61
   0 -15   4   14.06    1.43
   0  15  -4   11.33    1.52
   0 -15   4   16.76    1.39
   0  15  -4   14.39    1.41
   0  15   4   14.71    1.68
   0  15   4   14.84    1.51
   0 -15   4   16.13    1.54
   0 -15   5    8.07    1.28
   0  15  -5    7.40    1.59
   0  15   5    7.47    1.46
   0  15  -5    9.78    1.24
   0 -15   5    8.61    1.24
   0 -15   5    8.62    1.18
   0  15   5   10.60    1.63
   0 -15   5    8.94    1.19
   0 -15  -5    8.59    1.61
   0  15  -5   10.25    1.30
   0 -15   5    9.95    1.78
   0  15  -5    7.16    1.38
   0  15   5    8.71    1.44
   0  15  -5    9.37    0.75
   0  15  -5    6.97    1.32
   0  15  -5    9.39    1.20
   0  15   5    6.48    1.45
   0 -15   5    5.20    1.20
   0  15   5    7.60    1.00
   0  15  -6   20.63    2.15
   0  15  -6   18.75    1.55
   0  15   6   18.51    1.87
   0 -15   6   20.74    1.53
   0 -15   6   18.90    1.43
   0  15   6   19.38    1.94
   0 -15  -6   17.08    1.89
   0  15  -6   23.16    1.65
   0 -15   6   17.60    2.07
   0  15  -6   18.06    1.91
   0 -15   6   20.20    1.50
   0  15   6   19.63    1.45
   0 -15   6   18.97    1.66
   0  15  -6   18.29    1.51
   0  15   6   22.37    2.01
   0  15  -6   21.77    1.85
   0 -15   6   20.48    1.72
   0  15   7    0.49    1.35
   0  15  -7    0.84    0.98
   0  15   7    0.52    1.18
   0 -15   7   -0.98    0.90
   0 -15   7    0.63    0.92
   0 -15   7    1.39    1.57
   0  15  -7   -1.01    1.28
   0  15  -7   -0.54    1.00
   0  15  -7   -0.20    1.45
   0  15  -7    0.28    0.95
   0  15   7   -0.16    1.36
   0  15  -7    0.55    1.20
   0  15   7    0.09    0.94
   0 -15  -7   -0.12    1.36
   0  15   8    4.30    1.44
   0  15  -8    2.97    1.10
   0 -15   8    2.02    1.71
   0  15  -8    1.81    1.45
   0 -15  -8    1.79    1.38
   0  15   8    2.22    1.40
   0  15  -8    2.50    1.01
   0  15  -8    3.77    1.60
   0  15  -8    3.87    1.01
   0  15   8    4.20    1.09
   0  15   8    4.83    1.53
   0  15   9    3.35    1.45
   0  15  -9    2.84    1.14
   0 -15   9    0.94    1.66
   0  15  -9    2.52    1.55
   0 -15  -9    1.16    1.34
   0  15   9    0.36    1.54
   0  15  -9    0.46    0.93
   0  15  -9    0.65    1.55
   0  15  -9    1.18    0.98
   0  15   9    2.70    1.19
   0  15   9    0.18    1.60
   0 -15  10   11.73    2.04
   0  15 -10   16.12    2.11
   0  15  10   14.09    1.71
   0  15  10   16.16    2.12
   0 -15  10   11.23    2.09
   0  15  10   11.42    1.94
   0  15 -10   13.35    2.24
   0  15 -10   12.18    1.49
   0 -15 -10   13.91    1.75
   0  15  10   16.37    2.12
   0 -15  11   -2.87    1.87
   0  15  11   -0.14    1.36
   0 -15  11    1.21    1.78
   0  15  11    1.41    1.65
   0 -15 -11    1.16    2.00
   0  15 -11   -0.24    1.71
   0  15 -11    1.70    1.23
   0  15 -11    0.66    1.67
   0  15  11   -1.20    1.71
   0 -15 -12   -1.26    3.30
   0  15 -12    0.23    1.71
   0 -15  12    0.84    1.90
   0 -15 -12    0.40    1.94
   0  15  12    3.75    1.73
   0  15 -12    2.19    1.87
   0  15  12    3.89    1.55
   0 -15  12    4.13    1.96
   0  15  12   -0.42    1.79
   0 -15 -13    1.04    3.05
   0  15 -13    3.68    1.84
   0  15 -13   -1.00    1.97
   0 -15 -13   -0.21    2.04
   0  15  13   -0.65    1.55
   0  15  13    2.02    1.68
   0 -15  13    1.77    2.21
   0 -15  13   -2.34    1.98
   0  15  13   -2.61    1.89
   0  16   0   97.23    4.05
   0  16   0   95.43    4.34
   0 -16   0  108.67    4.80
   0  16   0  100.30    3.67
   0  16   0   95.02    4.49
   0  16   0  104.25    4.69
   0  16   0  100.72    4.42
   0 -16   0   99.40    4.46
   0 -16   0   98.52    3.92
   0  16   1    4.78    1.24
   0  16  -1    5.24    1.26
   0  16   1    4.03    0.57
   0 -16   1    2.82    1.10
   0  16   1    4.98    1.34
   0  16  -1    3.80    1.38
   0 -16  -1    0.75    1.61
   0 -16   1    1.84    1.62
   0  16   1    4.24    0.85
   0  16  -1    4.36    1.06
   0  16   1    3.01    0.84
   0 -16  -1    1.68    0.66
   0 -16   1    2.89    0.89
   0  16  -1    1.35    1.38
   0  16   1    4.17    1.31
   0  16  -1    4.68    1.27
   0 -16   1    2.70    1.27
   0  16   1    1.90    1.30
   0  16  -1    3.09    1.29
   0 -16   2    1.84    0.79
   0  16  -2    0.53    1.39
   0  16   2    0.81    1.12
   0  16  -2    1.49    1.03
   0 -16   2    1.39    1.13
   0 -16   2    1.87    1.09
   0 -16  -2    1.44    0.50
   0  16  -2    1.58    1.20
   0  16   2    0.98    1.22
   0 -16  -2    2.35    1.55
   0 -16   2    1.55    1.61
   0  16  -2    2.27    1.08
   0  16  -2    0.67    1.05
   0  16   2    1.20    0.67
   0 -16   2    3.19    1.06
   0  16   2    2.05    0.55
   0  16   2    1.76    0.56
   0  16   2    2.05    1.27
   0  16  -2    2.08    1.12
   0  16   2    1.28    0.89
   0  16  -2    0.95    1.21
   0  16  -3    1.83    1.44
   0  16   3    0.57    1.18
   0  16  -3   -0.22    1.06
   0 -16   3    0.33    1.07
   0 -16   3   -0.10    1.06
   0  16   3   -0.33    1.19
   0  16  -3   -1.25    1.20
   0 -16  -3    1.45    1.61
   0  16  -3   -0.56    1.02
   0 -16   3    0.95    1.64
   0  16  -3   -0.37    1.08
   0 -16   3    0.68    1.03
   0  16   3    0.35    0.59
   0  16  -3   -0.54    1.18
   0  16   3    0.08    1.05
   0 -16   3   -0.94    0.96
   0  16  -3    1.46    1.02
   0  16   3    0.14    1.18
   0  16   4    6.85    1.49
   0  16  -4    3.69    1.19
   0 -16   4    5.93    1.22
   0 -16   4    2.75    1.13
   0  16  -4    5.04    1.39
   0  16   4    4.56    1.40
   0 -16  -4    1.99    1.53
   0  16  -4    2.74    1.16
   0 -16   4    6.57    1.77
   0  16  -4    6.64    1.21
   0  16  -4    2.85    1.27
   0  16   4    5.04    0.79
   0  16   4    4.64    1.26
   0  16   4    5.25    1.42
   0  16  -4    1.74    1.10
   0 -16   4    4.79    1.09
   0  16  -4    2.09    1.40
   0  16  -5    2.21    1.09
   0 -16   5   -0.76    1.05
   0  16   5    2.42    1.35
   0  16   5    0.91    0.80
   0 -16  -5    0.56    1.50
   0 -16   5    2.61    1.71
   0  16  -5    2.76    1.12
   0  16  -5    3.00    1.27
   0  16  -5    2.77    1.48
   0 -16   5    3.05    1.10
   0 -16   5    0.38    0.96
   0  16  -5    1.37    1.19
   0  16   5    1.56    1.36
   0  16   5    2.83    1.43
   0  16  -5    0.63    1.05
   0  16   6    1.79    1.42
   0  16   6    2.60    0.91
   0  16  -6    0.56    1.23
   0 -16  -6    0.27    1.55
   0  16  -6    1.79    1.32
   0 -16   6    0.82    1.63
   0  16   6    3.94    1.46
   0  16  -6    1.65    1.58
   0 -16   6    1.78    0.99
   0  16  -6    1.11    1.04
   0  16  -6   -0.62    1.05
   0  16   6    0.99    1.42
   0  16  -6    3.38    1.12
   0  16   7    0.37    1.26
   0  16   7    0.65    0.95
   0  16  -7    0.14    1.24
   0 -16  -7   -2.00    1.53
   0  16  -7    1.93    1.39
   0 -16   7    0.67    1.74
   0  16   7    0.52    1.31
   0  16  -7    3.23    1.66
   0 -16   7   -0.65    0.88
   0  16  -7    0.20    1.04
   0  16  -7   -0.20    0.96
   0  16   7    0.35    1.37
   0  16  -7    0.23    1.04
   0 -16   8    0.50    1.69
   0  16  -8    0.75    1.45
   0 -16  -8    0.91    1.49
   0  16   8   -1.44    1.62
   0  16  -8   -0.39    0.99
   0  16   8    1.83    1.47
   0  16  -8    0.20    0.99
   0  16  -8    1.11    1.64
   0  16   8    0.19    1.39
   0  16   8    0.84    1.09
   0  16  -8    1.15    1.05
   0  16  -9    2.01    1.08
   0  16   9    4.15    1.54
   0  16   9    1.05    1.18
   0  16   9    6.30    1.85
   0 -16   9    3.88    1.93
   0  16  -9    3.63    1.51
   0  16  -9    2.08    1.70
   0  16  -9    4.51    1.11
   0  16   9    3.97    1.65
   0 -16  -9    0.75    1.47
   0  16  -9    2.59    1.23
   0  16 -10    6.00    1.78
   0  16 -10    5.30    1.29
   0  16 -10    7.17    1.91
   0  16  10    2.80    1.75
   0 -16  10    2.64    1.75
   0  16  10    3.76    1.86
   0  16  10    6.09    1.40
   0 -16 -10    5.97    1.60
   0 -16  10    6.28    2.00
   0  16  10    6.14    1.87
   0 -16  11   -1.36    2.02
   0  16  11    0.57    1.36
   0  16 -11    0.74    1.86
   0  16  11   -0.84    1.68
   0 -16  11   -0.21    1.87
   0  16  11   -1.44    1.69
   0  16 -11    1.14    1.65
   0 -16 -11    1.63    2.14
   0  16  11   -1.48    1.53
   0 -16  12    8.30    2.16
   0  16  12    8.94    2.09
   0  16 -12    5.79    1.99
   0 -16  12    5.04    2.25
   0 -16 -12   -1.31    3.13
   0 -16 -12    1.87    2.14
   0  16  12    2.19    1.71
   0  16 -12    7.14    2.24
   0  16  12    6.31    1.63
   0  17   0   -0.18    0.89
   0 -17   0    1.12    1.12
   0 -17   0   -1.14    1.65
   0  17   0    0.35    1.33
   0 -17   0   -0.07    0.74
   0  17   0   -1.47    1.23
   0 -17   0    0.42    1.32
   0  17   0   -2.03    1.45
   0  17   0   -0.66    1.12
   0  17   0   -0.52    1.35
   0  17   1   58.59    2.71
   0  17  -1   66.60    3.00
   0 -17  -1   59.10    3.52
   0 -17   1   57.69    3.52
   0  17   1   64.40    3.30
   0  17  -1   62.90    3.17
   0 -17   1   63.74    3.05
   0 -17   1   58.37    2.81
   0  17   1   59.30    3.34
   0  17  -1   62.73    3.34
   0  17  -1   61.74    3.18
   0  17   1   65.49    3.35
   0  17  -1   59.80    3.57
   0  17  -1   65.79    3.50
   0  17   1   62.36    3.50
   0 -17  -1   65.70    3.40
   0 -17   1   62.36    3.26
   0  17   2   35.03    2.50
   0  17  -2   31.23    2.41
   0 -17   2   27.36    1.98
   0 -17   2   29.95    1.91
   0 -17  -2   31.15    2.55
   0 -17   2   33.39    2.69
   0  17  -2   33.18    2.15
   0  17  -2   31.87    2.05
   0  17   2   32.84    1.62
   0  17  -2   36.93    2.24
   0  17   2   31.62    2.31
   0  17   2   33.30    1.77
   0  17  -2   26.33    2.20
   0  17   2   20.51    2.16
   0  17  -2   33.45    2.19
   0  17   2   31.67    2.30
   0 -17   2   33.61    2.24
   0  17  -2   28.03    2.47
   0  17  -3    3.81    1.27
   0  17  -3    3.72    1.41
   0  17   3    4.34    1.44
   0  17   3    5.95    1.38
   0  17  -3    2.64    1.23
   0 -17   3    4.94    1.84
   0  17  -3    6.57    1.30
   0  17  -3    4.93    1.25
   0 -17  -3    2.82    1.71
   0  17  -3    2.89    1.30
   0 -17   3    3.18    0.99
   0  17  -3    2.15    1.48
   0  17   3    3.79    1.40
   0  17   3    5.80    1.18
   0 -17   3    5.35    1.35
   0 -17   3    4.79    1.17
   0  17  -4   19.33    1.89
   0  17  -4   22.02    2.10
   0  17   4   19.60    2.04
   0 -17   4   19.95    1.71
   0 -17  -4   18.30    2.08
   0  17  -4   21.37    1.73
   0 -17   4   21.08    2.35
   0  17  -4   20.62    1.87
   0  17  -4   20.31    2.21
   0  17   4   21.10    2.08
   0  17  -4   22.24    1.78
   0 -17   4   19.57    1.71
   0  17   4   21.29    1.71
   0  17   4   18.84    2.06
   0  17  -4   22.02    1.79
   0 -17   4   20.63    1.60
   0 -17  -5    4.53    1.60
   0  17  -5    5.78    1.45
   0  17  -5    2.74    1.64
   0 -17   5    2.45    1.86
   0  17  -5    2.93    1.16
   0  17  -5    3.62    1.22
   0  17   5    4.68    1.46
   0  17   5    5.48    1.55
   0  17   5    2.42    1.42
   0 -17   5    4.53    1.19
   0 -17   5    3.72    1.17
   0  17  -5    3.17    1.43
   0  17  -5    3.27    1.19
   0  17   6   -0.38    1.45
   0  17  -6    0.22    1.59
   0 -17  -6    1.18    1.64
   0  17  -6    0.17    1.25
   0  17   6    1.57    1.51
   0 -17   6    1.77    1.85
   0  17   6   -0.18    1.42
   0  17  -6    0.22    1.06
   0  17  -6    2.82    1.20
   0 -17   6   -1.05    1.04
   0  17   6   -0.56    0.83
   0  17  -6    1.42    1.10
   0  17  -6   -0.29    1.25
   0 -17  -7   -0.29    1.67
   0  17  -7    0.73    1.42
   0  17   7    1.82    1.55
   0 -17   7   -0.36    1.81
   0  17  -7   -0.43    1.05
   0  17   7    0.18    1.50
   0  17  -7    3.29    1.43
   0  17   7   -0.79    1.49
   0  17  -7   -0.68    1.79
   0  17  -7    2.14    1.17
   0  17  -7    1.38    1.07
   0  17   7    0.91    0.98
   0 -17   8    5.01    1.93
   0  17  -8    3.72    1.63
   0  17   8    4.76    1.67
   0  17  -8    5.89    1.20
   0  17   8    2.69    1.73
   0  17   8    5.17    1.18
   0  17   8    7.11    1.79
   0  17  -8    2.35    1.79
   0 -17  -8    4.76    1.70
   0  17  -8    6.00    1.33
   0  17  -8    7.02    1.24
   0  17   9   -0.35    1.15
   0 -17   9    0.90    1.87
   0 -17  -9    0.81    1.61
   0  17  -9    2.68    1.80
   0  17   9    2.21    1.72
   0  17   9   -0.20    1.55
   0  17  -9   -1.46    1.43
   0  17   9   -1.05    1.55
   0  17  -9    0.12    1.12
   0  17 -10    1.56    1.74
   0  17  10    0.86    1.59
   0  17  10    0.21    1.65
   0 -17  10   -1.07    1.78
   0  17 -10   -1.51    1.79
   0 -17  10   -1.63    2.00
   0 -17 -10   -1.16    1.56
   0  17  10   -0.21    1.80
   0  17  10    0.77    1.29
   0  17 -11    2.60    1.80
   0  17  11    4.22    1.72
   0 -17 -11   -0.86    2.20
   0  17  11    6.91    2.00
   0 -17  11    3.09    1.95
   0  17  11    4.18    1.50
   0  17  11    0.88    1.86
   0 -17  11    3.62    2.21
   0  17 -11    2.34    1.98
   0 -18   0    5.21    1.54
   0 -18   0    1.05    1.77
   0  18   0    6.53    1.06
   0  18   0    2.79    1.58
   0  18   0    6.82    1.48
   0  18   0    7.30    1.49
   0  18   0    2.48    1.43
   0  18   0    6.58    1.69
   0 -18  -1    7.78    1.95
   0 -18   1   12.81    2.16
   0  18   1    9.23    1.06
   0  18  -1    9.35    1.29
   0  18   1   10.44    1.61
   0  18  -1   13.05    1.65
   0 -18  -1   11.47    1.78
   0  18   1   11.80    1.78
   0  18  -1    9.38    1.72
   0  18  -1    8.73    1.52
   0  18   1   13.64    1.65
   0 -18   1    8.32    1.60
   0  18  -1    9.81    1.67
   0  18   1   11.79    1.79
   0  18   1    5.78    1.71
   0  18  -1   10.93    1.91
   0  18   2    0.38    1.47
   0  18  -2    1.46    1.36
   0  18   2    2.78    1.31
   0  18  -2    1.97    1.30
   0  18  -2    2.08    1.26
   0 -18   2    5.24    1.88
   0  18  -2    0.62    1.13
   0 -18  -2   -0.85    1.81
   0  18   2    0.78    1.33
   0  18  -2    3.32    1.29
   0 -18  -2    1.98    1.58
   0 -18   2    1.85    0.98
   0  18  -2    0.40    1.54
   0  18   2    0.35    1.41
   0  18  -2    0.93    1.27
   0 -18   2    3.50    1.34
   0 -18   3   20.87    2.42
   0  18  -3   26.68    1.96
   0  18  -3   19.74    1.83
   0  18   3   21.37    2.20
   0  18  -3   17.06    2.07
   0  18  -3   15.23    2.11
   0  18  -3   15.73    1.92
   0  18  -3   21.03    1.87
   0  18   3   21.59    2.04
   0 -18  -3   16.13    2.18
   0  18  -3   20.57    1.79
   0  18   3   18.07    1.94
   0 -18   3   19.74    1.89
   0 -18   4    4.27    1.97
   0  18  -4    6.15    1.30
   0  18  -4    4.32    1.41
   0  18   4    1.99    1.57
   0  18  -4    9.42    1.74
   0  18  -4    4.30    1.33
   0  18  -4    4.33    1.84
   0  18  -4    5.43    1.49
   0  18   4    4.92    1.55
   0  18  -4    5.58    1.31
   0 -18  -4    6.11    1.89
   0  18   4    7.08    1.61
   0 -18   4    3.71    1.30
   0  18  -5    5.22    1.21
   0 -18   5    1.13    1.86
   0  18  -5    7.14    1.48
   0  18   5    7.66    1.81
   0  18  -5    3.94    1.23
   0  18  -5    4.04    1.67
   0  18  -5    4.38    1.44
   0 -18  -5    6.32    1.93
   0 -18   5    3.65    1.25
   0  18  -5    4.69    1.33
   0  18   5    3.19    1.53
   0  18   5    4.23    1.63
   0 -18  -6    2.22    1.75
   0  18  -6    1.41    1.35
   0  18   6    2.67    1.59
   0  18  -6    1.74    1.18
   0 -18   6   -0.95    1.97
   0  18  -6   -1.87    1.78
   0  18  -6   -0.62    1.19
   0  18   6   -0.93    1.55
   0  18  -6   -0.23    1.12
   0 -18   6    1.12    1.07
   0  18   6   -0.74    1.52
   0  18  -6    1.83    1.37
   0 -18   7    1.33    2.01
   0  18  -7    4.35    1.59
   0  18   7    1.05    1.55
   0  18  -7    4.05    1.26
   0  18  -7    0.24    1.76
   0  18  -7    4.03    1.48
   0 -18  -7    0.46    1.68
   0  18   7    4.08    1.74
   0  18  -7    1.69    1.14
   0  18  -7    3.24    1.20
   0  18   7    0.77    1.56
   0  18  -8    3.48    1.87
   0  18   8    1.60    1.66
   0  18   8    2.38    1.65
   0  18   8    3.24    1.79
   0 -18  -8    3.44    1.72
   0 -18   8    2.29    2.02
   0  18  -8    4.26    1.71
   0  18  -8    3.24    1.22
   0  18   9    5.06    1.95
   0 -18   9    0.19    2.10
   0 -18  -9   -1.01    1.72
   0  18   9    0.67    1.63
   0  18   9    2.50    1.82
   0  18  -9   -1.74    1.66
   0  18  -9   -1.03    2.00
   0  18  10    0.22    1.87
   0 -18  10    1.35    2.15
   0 -18 -10    3.17    1.77
   0 -18  10    5.34    2.19
   0  18  10    5.21    2.00
   0  18  10    5.48    1.90
   0  18 -10    3.93    1.90
   0  18 -10   -0.79    1.87
   0  19   0    0.40    1.48
   0  19   0   -0.30    1.33
   0  19   0   -0.17    1.49
   0  19   0   -1.39    1.59
   0  19   0   -0.99    0.91
   0 -19   0    0.32    1.51
   0  19   0   -0.15    1.43
   0 -19   0   -0.56    1.80
   0  19  -1    1.89    1.43
   0  19   1   -0.47    1.39
   0  19   1    2.51    1.59
   0  19  -1   -0.83    1.63
   0  19  -1    1.76    1.42
   0  19   1    0.48    1.38
   0 -19  -1    0.19    1.87
   0 -19   1    1.14    1.93
   0  19  -1    0.33    1.40
   0  19   1    1.45    1.52
   0  19   1    1.01    1.54
   0  19  -1   -1.18    1.48
   0  19  -1    0.91    1.03
   0 -19   1    0.60    1.44
   0 -19  -1    1.83    1.51
   0  19   2    1.31    1.47
   0  19  -2    2.10    1.33
   0  19  -2   -0.86    1.57
   0  19   2    0.37    1.42
   0  19   2   -0.99    1.38
   0  19  -2    1.13    1.32
   0 -19   2   -3.48    1.90
   0  19  -2   -0.14    1.21
   0 -19  -2   -1.09    1.92
   0 -19  -2    0.18    1.61
   0  19  -2   -0.26    1.11
   0  19   2   -2.04    1.61
   0  19  -2    1.36    1.56
   0  19   2    0.18    1.52
   0  19  -2    0.49    1.40
   0 -19   2   -0.72    1.42
   0 -19   3    6.66    2.11
   0 -19  -3    7.72    1.97
   0  19  -3    5.91    1.44
   0 -19  -3    6.79    1.87
   0  19  -3    6.07    1.44
   0  19   3    8.37    1.75
   0  19   3    3.91    1.63
   0  19  -3    3.77    1.75
   0  19  -3    9.26    1.49
   0  19   3    8.08    1.68
   0  19  -3    8.18    1.62
   0  19   3    5.19    1.76
   0  19  -3    9.69    1.78
   0  19  -3   10.37    1.51
   0 -19   3    4.35    1.41
   0  19   3    4.22    1.74
   0  19  -4    5.74    1.93
   0  19  -4    0.79    1.22
   0  19   4    3.58    1.58
   0 -19  -4    6.88    2.02
   0 -19   4    2.98    2.05
   0  19  -4    1.86    1.30
   0 -19   4    2.03    1.31
   0  19  -4    6.38    1.70
   0  19   4    1.91    1.63
   0  19   4    4.99    1.59
   0  19  -4    3.65    1.42
   0  19  -4    3.94    1.43
   0  19  -4    4.51    1.41
   0 -19  -5    3.28    1.93
   0  19  -5    6.94    1.35
   0 -19   5    1.40    1.93
   0  19  -5    5.58    1.53
   0  19   5    2.42    1.64
   0  19  -5    3.57    1.90
   0  19  -5    5.08    1.37
   0  19   5    6.55    1.84
   0  19  -5    2.36    1.38
   0  19   5    6.08    1.85
   0 -19   5    2.58    1.28
   0  19  -5    5.03    1.35
   0  19   6   -0.19    1.50
   0  19  -6   -0.25    1.80
   0  19  -6    0.98    1.22
   0  19   6    0.78    1.66
   0 -19   6    1.81    2.04
   0 -19  -6   -0.34    1.90
   0  19  -6   -0.26    1.19
   0  19  -6    0.73    1.52
   0  19   6    3.08    1.71
   0  19  -6    0.79    1.43
   0  19  -6    1.95    1.23
   0  19   7   -0.40    1.61
   0  19  -7   -1.78    1.91
   0  19   7    2.65    1.73
   0  19  -7    0.95    1.24
   0 -19  -7    2.63    1.96
   0 -19   7   -1.21    2.15
   0  19  -7    1.81    1.24
   0  19   7    0.22    1.73
   0  19  -7   -0.32    1.46
   0  19  -7    1.18    1.19
   0  19  -7   -0.20    1.54
   0  19   8    0.21    1.76
   0  19  -8   -0.21    1.57
   0  19  -8   -1.57    1.82
   0 -19  -8   -1.44    1.84
   0 -19   8    1.62    2.22
   0  19   8   -0.23    1.68
   0  19   8   -0.21    1.75
   0  19   9   -0.44    1.85
   0  19   9    0.66    1.84
   0 -19  -9   -0.15    1.77
   0 -19   9   -2.24    2.09
   0  19  -9    0.45    1.75
   0  19  -9    0.27    1.99
   0  19   9    0.23    1.75
   0  20   0   -1.28    1.78
   0  20   0   -0.64    1.47
   0  20   0   -0.16    1.39
   0 -20   0    1.00    2.07
   0 -20   0    1.17    1.64
   0  20   0    0.36    1.52
   0  20   0   -0.64    1.62
   0  20  -1   -0.62    1.35
   0  20   1   -0.83    1.40
   0  20   1    0.62    1.73
   0  20  -1   -0.22    1.67
   0  20  -1   -0.18    1.47
   0  20   1   -0.38    1.69
   0  20  -1    1.09    1.37
   0  20   1   -0.17    1.53
   0 -20   1   -0.41    2.05
   0 -20  -1    0.40    2.03
   0  20  -1    0.15    1.31
   0  20  -1   -0.35    1.06
   0 -20   1   -2.56    1.65
   0 -20  -1    0.35    1.63
   0  20   1    0.86    1.62
   0  20  -1    1.47    1.73
   0  20  -2   16.28    1.90
   0  20   2   18.53    2.17
   0  20   2   12.28    2.14
   0  20  -2   15.66    2.44
   0  20  -2   10.66    1.85
   0  20   2   13.44    2.14
   0  20  -2   18.20    1.95
   0  20   2   20.22    2.14
   0 -20  -2   13.44    2.36
   0  20  -2   19.95    1.94
   0 -20   2   17.55    2.61
   0  20  -2   20.50    1.82
   0 -20   2   14.42    1.93
   0 -20  -2   13.67    2.09
   0  20  -2   16.77    2.20
   0  20   2   17.43    2.21
   0  20  -3   -0.71    1.36
   0  20   3   -0.36    1.61
   0  20   3    0.76    1.66
   0  20  -3    4.00    1.82
   0  20   3    0.40    1.69
   0  20  -3    0.50    1.43
   0  20  -3    2.68    1.64
   0  20   3   -2.43    1.86
   0  20  -3   -0.15    1.25
   0 -20   3    1.15    1.48
   0 -20   3    0.21    2.17
   0  20  -3    2.41    1.32
   0 -20  -3    3.64    2.13
   0  20  -3    3.02    1.36
   0  20   3    0.91    1.55
   0 -20  -3    0.77    1.73
   0  20   4    0.23    1.77
   0  20  -4    3.28    1.70
   0  20   4    0.42    1.72
   0  20  -4    1.46    1.87
   0  20   4    2.55    1.61
   0  20  -4    3.78    1.56
   0 -20  -4    0.81    1.80
   0  20  -4    1.29    1.34
   0 -20   4    4.02    1.42
   0 -20   4    3.59    2.23
   0  20  -4    1.81    1.33
   0 -20  -4    0.94    1.92
   0  20   4    5.63    1.86
   0  20  -4    5.23    1.47
   0  20   4    4.91    1.74
   0  20  -4    5.13    1.48
   0  20  -5   -1.76    1.92
   0  20   5    2.78    1.63
   0  20   5    1.37    1.57
   0  20  -5    0.13    1.31
   0  20  -5    0.40    1.25
   0  20   5   -0.99    1.62
   0 -20   5   -1.49    2.27
   0 -20  -5   -2.58    2.05
   0  20  -5    0.27    1.29
   0  20  -5   -1.23    1.52
   0 -20   5    0.62    1.33
   0  20   5    1.15    1.74
   0  20  -5   -0.33    1.40
   0  20  -6    5.98    2.02
   0  20   6   -1.65    1.52
   0  20  -6    2.67    1.38
   0  20   6   -1.42    1.70
   0  20  -6   -0.57    1.66
   0  20  -6    0.68    1.32
   0  20   6    0.71    1.72
   0  20   6    1.03    1.78
   0  20  -6    3.73    1.34
   0 -20   6    1.07    2.05
   0 -20  -6    3.60    2.04
   0  20  -7    0.53    2.01
   0 -20  -7   -0.18    1.92
   0 -20   7    1.07    2.25
   0  20   7    1.69    1.85
   0  20   7    0.24    1.83
   0  20  -7    0.81    1.57
   0  20   7   -1.71    1.68
   0  20  -8   -1.65    2.05
   0  20   8   -0.44    1.79
   0 -20  -8   -2.71    2.17
   0 -20   8   -0.64    2.19
   0  20   8    2.91    1.78
   0  20  -8   -0.65    1.90
   0  20   8    1.53    1.78
   0  21   0   -0.34    1.57
   0  21   0    0.67    1.76
   0 -21   0   -1.07    2.12
   0  21   0    0.34    1.56
   0  21   0    0.23    1.69
   0 -21   0    0.71    1.73
   0  21   0    1.14    1.71
   0  21   1    1.75    1.59
   0  21  -1    0.16    1.52
   0  21  -1    2.94    1.52
   0  21   1    3.88    1.72
   0  21   1    0.22    1.83
   0  21  -1   -0.23    1.64
   0 -21  -1    0.18    1.76
   0 -21   1    0.68    1.52
   0  21  -1   -0.22    1.64
   0  21   1    0.23    1.69
   0  21  -1    0.37    1.49
   0  21   1    0.60    1.60
   0  21  -1    1.42    1.44
   0 -21   1   -1.95    2.32
   0 -21  -1    1.05    2.17
   0  21  -2   -0.94    1.23
   0 -21   2    0.64    1.60
   0  21  -2    2.03    1.48
   0  21   2    1.09    1.56
   0  21   2    0.92    1.72
   0  21  -2    0.94    1.48
   0  21   2    2.72    1.80
   0  21  -2    2.40    1.90
   0 -21  -2    0.58    1.80
   0  21   2    3.25    1.88
   0  21  -2    1.32    1.59
   0  21  -2    2.33    1.62
   0  21   2    1.04    1.78
   0 -21   2   -1.54    2.29
   0 -21  -2    2.90    2.30
   0  21  -2    1.22    1.42
   0  21  -3   13.23    1.71
   0 -21   3    9.95    1.85
   0  21   3    7.38    1.91
   0  21  -3   12.30    1.78
   0  21  -3   12.09    1.84
   0  21   3   10.27    1.98
   0  21   3    9.85    2.00
   0  21  -3    9.91    2.23
   0 -21  -3   11.97    2.30
   0  21   3   11.27    2.15
   0  21  -3    8.52    2.07
   0  21   3    4.48    1.91
   0  21  -3   10.29    1.92
   0 -21  -3    9.97    2.42
   0  21  -3    9.97    1.71
   0 -21   3    5.54    2.29
   0  21  -4    3.81    1.54
   0 -21   4    5.48    1.59
   0  21  -4    2.31    1.50
   0  21   4    2.95    1.80
   0  21   4    1.19    1.75
   0  21  -4    2.32    1.52
   0  21   4    3.27    1.73
   0  21  -4    4.10    2.10
   0 -21  -4    5.51    2.13
   0  21   4    6.21    1.92
   0  21   4    2.40    1.92
   0  21  -4    4.95    1.51
   0 -21   4    0.22    2.19
   0 -21  -4    1.40    2.21
   0  21   5    5.32    1.77
   0  21  -5    5.57    2.16
   0  21  -5    9.19    1.78
   0 -21  -5    6.61    2.07
   0  21  -5    7.13    1.55
   0 -21  -5    6.84    2.36
   0 -21   5    6.28    2.52
   0  21   5    8.05    2.09
   0  21  -5    8.31    1.58
   0  21   5    7.78    1.88
   0  21   5    6.61    1.93
   0  21  -5   10.05    1.60
   0  21   6    1.05    1.54
   0  21  -6   -0.82    2.12
   0  21   6    0.43    1.71
   0 -21  -6   -0.76    2.09
   0 -21   6   -1.80    2.26
   0 -21  -6    2.05    1.96
   0  21   6   -0.25    1.82
   0  21  -6    1.75    1.52
   0  21   6    0.42    1.86
   0  22   0    2.12    1.69
   0  22   0    0.47    1.90
   0 -22   0    1.36    2.19
   0  22   0    2.72    1.59
   0  22   0    0.53    1.52
   0  22   0    1.43    1.96
   0 -22   0    0.19    1.84
   0  22   0    1.18    1.73
   0  22   1   -0.92    1.71
   0  22  -1    1.87    1.64
   0  22   1   -0.23    1.93
   0  22  -1   -0.49    1.87
   0 -22  -1    1.56    2.30
   0 -22   1    0.46    2.30
   0  22  -1    1.15    1.49
   0  22  -1   -1.88    1.67
   0  22   1    2.58    1.80
   0  22  -1   -0.47    1.84
   0  22   1   -0.24    1.84
   0 -22   1    1.06    1.76
   0 -22  -1    1.16    1.80
   0  22   1    1.64    1.72
   0  22  -1   -0.57    1.65
   0  22  -2   -0.33    1.60
   0  22   2   -1.91    1.64
   0  22   2    0.57    1.70
   0  22  -2    3.13    1.61
   0  22   2    1.10    1.78
   0  22  -2   -0.25    1.89
   0 -22   2    0.17    1.68
   0 -22  -2   -0.61    1.98
   0  22  -2    1.63    1.85
   0  22   2   -0.25    1.79
   0  22   2    0.86    1.74
   0 -22   2   -1.62    2.43
   0  22  -2    0.32    1.45
   0 -22  -2   -2.63    2.30
   0  22  -3    4.11    1.49
   0 -22   3    4.57    1.65
   0  22  -3    4.50    1.60
   0 -22   3    3.04    2.46
   0 -22  -3    2.80    2.34
   0  22   3    5.77    1.86
   0  22  -3    5.69    1.61
   0  22   3    2.74    1.78
   0  22  -3    7.81    2.23
   0  22  -3    2.30    1.88
   0  22   3    8.49    2.22
   0  22   3    6.26    2.00
   0  22  -3    6.29    1.74
   0  22   3    7.32    1.96
   0 -22  -3    2.96    1.97
   0 -22   4    1.88    2.48
   0  22  -4    3.47    1.49
   0 -22  -4    0.42    2.25
   0  22  -4    1.68    1.47
   0  22   4   -1.59    1.87
   0 -22  -4    0.22    1.97
   0  22   4    0.41    1.81
   0  22  -4   -1.97    1.48
   0  22   4   -1.44    1.78
   0  22  -4    1.81    1.46
   0  22   4    2.02    1.93
   0  22   4   -0.61    1.69
   0  22  -4    2.42    1.97
   1   0 -18    4.01    1.83
  -1   0  18    6.56    2.15
   1   0 -18    4.29    2.13
   1   0 -18    3.49    2.17
  -1   0  18    0.48    2.41
   1   0 -17   -0.66    1.74
   1   0 -17   -2.23    1.96
   1   0 -17    0.83    1.18
  -1   0  17   -1.06    1.80
   1   0 -17    2.32    1.31
   1   0 -17    3.00    2.15
  -1   0  17   -0.67    2.32
  -1   0  16    3.32    2.20
  -1   0  16    6.64    1.88
  -1   0  16    4.06    1.13
   1   0 -16    3.33    1.31
   1   0 -16    4.80    1.20
   1   0 -16    5.20    2.09
   1   0 -16   -0.41    1.67
   1   0 -16    0.69    1.89
   1   0 -15   -0.63    1.53
   1   0 -15    0.13    1.04
   1   0 -15   -0.73    0.94
   1   0 -15   -0.39    1.65
  -1   0  15    2.34    1.49
  -1   0  15   -0.85    0.97
   1   0 -15   -0.19    1.45
   1   0 -15   -1.57    1.20
  -1   0  15    1.15    1.96
   1   0 -14   15.82    2.07
   1   0 -14   24.14    1.63
   1   0 -14   17.75    1.63
   1   0 -14   25.37    2.16
   1   0 -14   21.32    1.61
   1   0 -14   20.80    1.71
  -1   0  14   24.88    2.12
  -1   0  14   17.70    1.72
  -1   0  14   19.79    2.32
   1   0 -14   25.43    1.65
  -1   0  14   20.86    1.57
   1   0 -14   20.70    2.23
   1   0 -13   -0.25    0.90
  -1   0  13   -0.48    1.78
  -1   0  13    0.87    0.63
   1   0 -13    0.32    1.41
   1   0 -13    0.72    0.82
   1   0 -13   -0.34    0.92
   1   0 -13   -0.62    1.25
   1   0 -13    0.79    1.03
   1   0 -13    0.17    0.92
  -1   0  13    0.45    1.26
   1   0 -13    0.18    1.38
  -1   0  13   -0.33    1.06
   1   0 -13    0.54    0.65
  -1   0  13    1.26    0.86
  -1   0  13    0.11    0.98
  -1   0  12    0.62    1.19
  -1   0  12    1.98    0.91
  -1   0  12    2.79    1.02
  -1   0  12    3.85    2.18
   1   0 -12    4.55    0.99
  -1   0  12    3.30    1.57
  -1   0  12    2.47    0.65
   1   0 -12    4.38    1.43
   1   0 -12    2.44    0.81
   1   0 -12    1.26    1.12
   1   0 -12    3.47    0.94
   1   0 -12    3.86    1.04
  -1   0  12    3.14    1.20
   1   0 -12    3.17    1.46
   1   0 -12    2.10    1.00
  -1   0  12    2.23    1.09
   1   0 -12    2.89    0.66
  -1   0  12    4.68    0.93
  -1   0  11   -0.15    0.54
  -1   0  11   -1.16    0.86
  -1   0  11   -0.58    0.96
  -1   0  11   -1.24    1.89
   1   0 -11   -0.29    0.79
  -1   0  11    1.82    1.38
  -1   0  11    0.39    1.38
   1   0 -11   -0.79    1.26
   1   0 -11    1.00    1.12
   1   0 -11   -0.07    0.79
   1   0 -11    0.19    0.83
  -1   0  11    0.24    1.06
   1   0 -11    0.52    0.59
  -1   0  11   -1.03    1.04
   1   0 -11    0.40    0.60
   1   0 -11   -0.10    0.80
   1   0 -11    1.71    1.18
  -1   0  11    0.77    0.96
   1   0 -10   90.18    4.01
  -1   0  10   84.30    3.73
  -1   0  10   92.28    4.18
   1   0 -10   91.68    3.59
   1   0 -10   83.85    3.93
  -1   0  10   83.98    3.92
   1   0 -10   91.21    3.95
  -1   0  10   95.90    4.07
  -1   0  10   94.57    3.97
   1   0 -10   91.26    4.03
  -1   0  10   85.85    4.18
   1   0 -10   90.71    3.74
  -1   0  10   94.26    4.04
   1   0 -10   94.68    4.00
   1   0 -10   89.66    4.05
  -1   0  10   86.81    3.92
   1   0 -10   90.22    3.73
   1   0 -10   92.26    3.41
  -1   0  10   91.77    3.78
  -1   0  10   92.95    3.79
   1   0 -10   91.73    3.60
  -1   0   9    1.29    0.76
  -1   0   9   -0.08    0.75
   1   0  -9    0.10    1.02
   1   0  -9    0.40    0.62
  -1   0   9    0.75    1.29
  -1   0   9    3.21    1.12
   1   0  -9    0.49    0.92
  -1   0   9    0.70    0.97
  -1   0   9    0.09    0.85
   1   0  -9   -0.31    0.99
  -1   0   9    0.95    1.52
   1   0  -9    0.20    0.87
   1   0  -9    0.69    0.70
   1   0  -9    0.45    0.95
  -1   0   9    2.23    0.82
  -1   0   9    0.85    0.78
   1   0  -9    0.06    0.62
  -1   0   9   -0.65    0.86
   1   0  -9   -0.76    0.52
   1   0  -9    0.16    0.69
  -1   0   9    0.85    1.03
   1   0  -9    0.78    0.80
  -1   0   8   87.56    3.83
  -1   0   8   90.27    3.59
   1   0  -8   91.82    3.73
   1   0  -8   91.18    3.41
  -1   0   8   77.84    3.65
   1   0  -8   86.73    3.70
  -1   0   8   91.69    3.73
   1   0  -8   91.64    3.73
  -1   0   8   85.81    3.83
   1   0  -8   88.77    3.75
  -1   0   8   91.83    3.75
   1   0  -8   92.82    3.70
  -1   0   8   93.20    3.61
   1   0  -8   88.67    3.53
   1   0  -8   90.51    3.40
   1   0  -8   86.46    3.52
  -1   0   8   76.39    3.48
  -1   0   8   92.81    3.56
   1   0  -8   90.89    3.26
  -1   0   8   92.07    3.70
   1   0  -8   87.15    3.76
  -1   0   8   90.93    3.68
  -1   0   7    0.17    0.35
  -1   0   7   -0.13    0.61
  -1   0   7   -0.26    0.59
   1   0  -7   -0.68    0.95
  -1   0   7   -0.24    1.11
   1   0  -7    0.69    0.53
  -1   0   7   -0.07    0.87
   1   0  -7   -0.04    0.51
   1   0  -7   -0.60    0.75
  -1   0   7   -0.08    0.81
   1   0  -7    0.16    0.85
  -1   0   7   -0.89    1.19
  -1   0   7   -0.96    0.60
   1   0  -7    0.06    0.61
   1   0  -7    0.23    0.79
   1   0  -7    0.24    0.60
  -1   0   7   -0.06    0.69
   1   0  -7    0.83    0.80
  -1   0   7   -0.43    0.74
   1   0  -7   -0.14    0.38
  -1   0   7   -0.49    0.74
  -1   0   7   -0.51    0.82
   1   0  -7   -0.51    0.69
  -1   0   7   -0.17    0.62
   1   0  -6  675.14   22.51
  -1   0   6  667.87   22.52
  -1   0   6  664.66   22.41
   1   0  -6  677.26   22.25
  -1   0   6  638.73   22.46
   1   0  -6  639.89   22.48
   1   0  -6  674.64   22.49
  -1   0   6  681.00   22.50
   1   0  -6  661.54   22.50
  -1   0   6  661.93   22.53
  -1   0   6  682.60   22.36
   1   0  -6  657.37   22.46
  -1   0   6  681.59   22.49
  -1   0   6  664.56   22.38
  -1   0   6  693.12   22.46
  -1   0   6  629.46   22.39
   1   0  -6  642.89   22.53
  -1   0   6  674.07   22.48
   1   0  -6  674.87   22.25
   1   0  -6  649.34   22.13
  -1   0   6  650.23   22.14
  -1   0   6  665.64   22.41
  -1   0   5    0.86    0.56
   1   0  -5   -0.12    0.40
   1   0  -5   -0.27    0.71
  -1   0   5    0.05    0.62
  -1   0   5   -0.33    0.58
  -1   0   5   -0.03    0.41
   1   0  -5    0.09    0.38
  -1   0   5   -1.01    0.86
   1   0  -5   -0.11    0.72
  -1   0   5   -0.08    0.46
  -1   0   5    0.29    0.55
  -1   0   5    0.87    0.66
  -1   0   5    0.04    0.50
   1   0  -5   -0.04    0.27
  -1   0   5   -0.52    0.64
  -1   0   5   -0.06    0.27
  -1   0   5    0.31    0.64
   1   0  -5   -0.69    0.61
  -1   0   5   -0.05    0.58
   1   0  -4   78.14    2.95
  -1   0   4   81.52    2.97
   1   0  -4   79.89    3.00
   1   0  -4   75.96    2.79
  -1   0   4   79.94    2.80
  -1   0   4   83.08    3.00
   1   0  -4   77.86    2.80
  -1   0   4   78.31    2.80
  -1   0   4   78.42    2.91
   1   0  -4   76.06    2.90
  -1   0   4   81.34    2.97
  -1   0   4   79.77    3.03
  -1   0   4   73.30    2.71
  -1   0   4   83.40    2.97
  -1   0   4   74.40    2.94
   1   0  -4   81.55    2.96
  -1   0   4   83.68    2.98
  -1   0   4   82.04    2.98
  -1   0   4   78.03    2.88
   1   0  -4   77.51    2.97
   1   0  -4   80.15    2.72
  -1   0   3    0.03    0.43
   1   0  -3   -0.35    0.47
  -1   0   3   -0.44    0.46
  -1   0   3   -0.88    0.55
  -1   0   3   -0.36    0.46
   1   0  -3   -0.43    0.58
  -1   0   3   -0.42    0.67
   1   0  -3   -0.49    0.33
  -1   0   3   -0.26    0.28
  -1   0   3   -0.37    0.51
  -1   0   3   -0.77    0.55
   1   0  -3   -0.39    0.51
   1   0  -3   -0.22    0.30
  -1   0   3   -0.29    0.31
   1   0  -3    0.04    0.54
   1   0  -3   -0.25    0.43
  -1   0   3    0.22    0.40
  -1   0   3    0.41    0.43
   1   0  -3   -0.54    0.47
  -1   0   3   -0.30    0.66
   1   0  -3   -0.52    0.65
  -1   0   3   -0.02    0.36
  -1   0   3   -0.52    0.49
  -1   0   3   -0.41    0.25
   1   0  -3   -0.67    0.51
  -1   0   3   -0.84    0.48
  -1   0   3   -0.28    0.46
  -1   0   3   -0.56    0.51
   1   0  -3   -0.20    0.53
   1   0  -2  650.41   21.89
  -1   0   2  639.07   21.89
  -1   0   2  648.67   21.78
   1   0  -2  644.22   21.78
   1   0  -2  672.86   21.92
  -1   0   2  693.76   21.91
  -1   0   2  658.31   21.89
   1   0  -2  657.32   21.89
  -1   0   2  652.84   21.89
   1   0  -2  631.95   21.89
   1   0  -2  640.23   21.87
  -1   0   2  658.71   21.88
  -1   0   2  649.29   21.78
   1   0  -2  640.00   21.78
   1   0  -2  648.31   21.89
  -1   0   2  712.24   21.92
  -1   0   2  675.37   21.90
   1   0  -2  666.99   21.91
  -1   0   2  687.50   21.92
   1   0  -2  678.51   21.91
   1   0  -2  654.17   21.88
  -1   0   2  629.85   21.88
  -1   0   2  710.34   21.92
   1   0  -2  673.92   21.91
   1   0  -2  657.47   21.91
  -1   0   2  686.19   21.92
   1   0  -2  617.77   21.78
   1   0  -1    0.04    0.23
  -1   0   1   -0.36    0.20
   1   0  -1   -0.02    0.22
  -1   0   1    0.30    0.23
   1   0  -1   -0.21    0.24
   1   0  -1   -0.10    0.21
  -1   0   1   -0.31    0.23
   1   0  -1    0.05    0.14
  -1   0   1   -0.07    0.15
  -1   0   1   -0.09    0.22
   1   0  -1   -0.29    0.22
  -1   0   1   -0.19    0.21
   1   0  -1   -0.19    0.22
  -1   0   1    0.06    0.22
   1   0  -1    0.03    0.18
  -1   0   1    0.11    0.17
   1   0  -1   -0.35    0.24
  -1   0   1   -0.02    0.21
   1   0  -1   -0.02    0.14
  -1   0   1   -0.12    0.15
  -1   0   1    0.19    0.21
   1   0  -1   -0.03    0.20
  -1   0   1   -0.20    0.23
  -1   0   1   -0.07    0.20
   1   0  -1   -0.21    0.22
  -1   0   1   -0.20    0.23
   1   0  -1   -0.26    0.24
  -1   0   1    0.05    0.22
   1   0  -1   -0.25    0.23
  -1   0   0 2812.06   97.78
   1   0   0 3015.00   97.81
  -1   0   0 2935.54   97.81
   1   0   0 3130.43   97.77
  -1   0   0 2955.91   97.78
   1   0   0 2927.78   97.78
  -1   0   0 2933.11   97.77
   1   0   0 2947.13   97.77
  -1   0   0 2897.70   97.80
   1   0   0 2947.32   97.81
   1   0   0 2853.86   97.79
  -1   0   0 3019.95   97.79
  -1   0   0 2926.11   97.80
   1   0   0 3010.38   97.80
   1   0   0 2963.54   97.78
  -1   0   0 2953.56   97.78
  -1   0  -1   -0.23    0.26
   1   0   1    0.15    0.26
   1   0   1   -0.31    0.35
  -1   0  -1   -0.18    0.38
  -1   0  -1    0.12    0.29
   1   0   1    0.25    0.31
  -1   0  -1   -0.19    0.30
   1   0   1   -0.31    0.25
   1   0   1    0.29    0.28
  -1   0  -1   -0.31    0.29
   1   0   1   -0.17    0.34
  -1   0  -1    0.02    0.31
  -1   0  -2  359.45   11.90
   1   0   2  348.68   11.91
   1   0   2  393.58   11.84
  -1   0  -2  353.08   11.90
  -1   0  -2  355.77   11.95
   1   0   2  336.62   11.93
  -1   0  -2  356.30   11.94
   1   0   2  362.83   11.92
  -1   0  -2  343.66   11.97
   1   0   2  356.06   11.98
  -1   0  -2  339.12   11.96
   1   0   2  343.97   11.98
   1   0   2  346.89   11.97
  -1   0  -2  347.41   11.96
  -1   0  -2  353.54   11.95
   1   0   2  335.52   11.94
  -1   0  -3    0.18    0.30
   1   0   3    1.19    0.69
  -1   0  -3    1.47    0.56
   1   0   3    0.14    0.36
  -1   0  -3    5.76    0.82
  -1   0  -3    3.09    0.53
   1   0   3    0.33    0.46
  -1   0  -3    4.85    0.83
   1   0   3    2.73    0.75
  -1   0  -3    2.19    0.58
  -1   0  -3   -0.51    0.50
  -1   0  -3    0.21    0.34
  -1   0  -3    3.33    0.63
   1   0   3    0.04    0.48
  -1   0  -3   -0.07    0.47
   1   0   3    0.19    0.22
  -1   0  -3   -0.15    0.39
  -1   0  -3    1.14    0.49
  -1   0  -3    4.81    0.76
   1   0   3    3.77    0.64
  -1   0  -4  299.39   10.37
  -1   0  -4  322.17   10.53
   1   0   4  316.73   10.60
   1   0   4  290.13   10.40
  -1   0  -4  311.58   10.45
  -1   0  -4  305.28   10.60
   1   0   4  305.89   10.55
   1   0   4  309.35   10.60
  -1   0  -4  314.98   10.43
  -1   0  -4  316.87   10.58
  -1   0  -4  304.08   10.53
  -1   0  -4  304.75   10.50
  -1   0  -4  321.98   10.49
   1   0   4  324.13   10.59
  -1   0  -4  298.83   10.34
   1   0   4  301.76   10.34
  -1   0  -5    0.50    0.57
  -1   0  -5   -0.54    0.35
  -1   0  -5   -0.31    0.40
  -1   0  -5    0.80    0.78
   1   0   5   -0.19    0.52
  -1   0  -5   -0.58    0.78
   1   0   5    0.69    0.87
   1   0   5    0.06    0.83
  -1   0  -5   -0.06    0.77
  -1   0  -5    1.49    0.75
   1   0   5   -0.05    0.85
  -1   0  -5   -0.04    0.50
  -1   0  -5   -0.10    0.54
  -1   0  -5    0.22    0.62
   1   0   5   -0.22    0.63
  -1   0  -5    0.15    0.54
  -1   0  -5   -0.35    0.57
  -1   0  -5   -0.11    0.65
   1   0   5    0.56    0.62
   1   0   5   -0.06    0.75
   1   0   5    0.08    0.38
  -1   0  -6   14.82    0.97
   1   0   6   17.74    1.38
  -1   0  -6   12.88    0.82
  -1   0  -6   13.70    1.19
   1   0   6   13.74    1.31
  -1   0  -6   16.37    1.25
  -1   0  -6   14.33    1.14
   1   0   6   11.52    1.35
   1   0   6   12.61    0.82
  -1   0  -6   13.70    0.80
  -1   0  -6   14.38    0.92
   1   0   6   15.38    1.32
  -1   0  -6   14.72    1.23
   1   0   6   17.30    1.17
  -1   0  -6   15.71    1.12
   1   0   6   16.21    1.27
   1   0   6   13.37    0.93
  -1   0  -6   13.99    1.00
  -1   0  -6   16.32    1.05
   1   0   6   17.67    1.20
  -1   0  -6   16.61    1.14
   1   0   7   -0.55    0.59
  -1   0  -7    0.05    0.56
   1   0   7    0.23    0.79
   1   0   7    1.15    1.16
  -1   0  -7    0.36    0.79
   1   0   7   -0.41    0.69
   1   0   7   -1.06    1.00
  -1   0  -7    0.40    0.89
  -1   0  -7   -0.40    0.83
   1   0   7    1.42    0.98
  -1   0  -7   -0.66    0.80
   1   0   7   -0.31    1.12
  -1   0  -7   -0.19    0.65
  -1   0  -7    0.42    0.58
   1   0   7   -0.75    0.74
  -1   0  -7    0.23    0.71
  -1   0  -7   -0.06    0.65
  -1   0  -7   -0.33    0.62
   1   0   7    0.31    0.73
   1   0   7   -0.28    0.47
  -1   0  -7   -0.15    0.79
   1   0   8   37.66    1.77
  -1   0  -8   41.61    1.87
   1   0   8   35.61    2.16
   1   0   8   39.10    1.88
  -1   0  -8   37.07    2.04
   1   0   8   33.66    2.25
  -1   0  -8   37.73    1.91
   1   0   8   42.52    1.97
  -1   0  -8   40.82    2.11
  -1   0  -8   40.72    1.92
  -1   0  -8   38.76    2.06
  -1   0  -8   37.97    1.66
   1   0   8   34.55    2.31
   1   0   8   36.76    2.17
  -1   0  -8   38.38    2.10
   1   0   8   34.67    1.67
  -1   0  -8   39.39    2.06
   1   0   8   40.05    2.05
  -1   0  -8   38.62    1.80
   1   0   8   37.46    2.07
  -1   0  -8   39.07    1.92
  -1   0  -8   37.86    1.89
   1   0   8   36.34    1.99
  -1   0  -8   37.41    2.01
  -1   0  -9   -0.63    0.88
  -1   0  -9   -0.25    0.67
  -1   0  -9    0.73    0.79
   1   0   9   -0.32    1.32
  -1   0  -9   -0.82    1.15
   1   0   9    0.20    0.68
   1   0   9   -0.30    0.75
  -1   0  -9    0.17    0.64
  -1   0  -9   -1.30    1.12
   1   0   9    0.41    1.67
  -1   0  -9   -0.70    0.80
   1   0   9   -0.23    1.01
   1   0   9    0.50    1.26
  -1   0  -9   -0.32    1.02
  -1   0  -9    0.10    1.06
  -1   0  -9   -0.33    0.76
  -1   0  -9    0.22    0.57
   1   0   9   -0.10    0.99
  -1   0  -9   -0.20    0.79
   1   0   9   -0.49    1.09
  -1   0  -9    0.69    1.01
  -1   0  -9    0.71    0.70
   1   0   9    0.57    0.96
  -1   0  -9   -0.59    0.93
   1   0  10   50.00    2.86
   1   0  10   53.43    2.46
  -1   0 -10   54.87    2.69
  -1   0 -10   51.99    2.51
   1   0  10   38.82    2.42
  -1   0 -10   49.29    2.69
  -1   0 -10   55.29    2.52
  -1   0 -10   49.36    2.67
  -1   0 -10   52.73    2.12
   1   0  10   47.98    2.86
  -1   0 -10   49.70    2.75
  -1   0 -10   52.75    2.51
   1   0  10   55.27    2.75
  -1   0 -10   59.42    2.77
  -1   0 -10   48.47    2.48
   1   0  10   49.17    2.68
  -1   0 -10   49.56    2.30
  -1   0 -10   50.20    2.80
   1   0  10   51.21    2.33
  -1   0 -10   53.38    2.41
  -1   0 -10   53.39    2.68
   1   0  10   47.98    2.60
   1   0  11   -0.18    0.85
  -1   0 -11    0.74    1.11
  -1   0 -11    0.09    0.98
   1   0  11   -0.28    1.25
  -1   0 -11    0.30    0.86
  -1   0 -11   -1.25    1.30
   1   0  11    1.50    1.67
  -1   0 -11   -1.59    1.05
  -1   0 -11   -0.16    0.91
  -1   0 -11   -0.29    0.71
  -1   0 -11    1.23    1.03
  -1   0 -11   -0.88    1.48
   1   0  11    0.40    1.18
  -1   0 -11   -0.27    1.21
   1   0  11    1.03    0.82
  -1   0 -11    0.15    0.87
  -1   0 -12   46.23    1.94
   1   0  12   50.18    3.04
  -1   0 -12   46.20    2.48
  -1   0 -12   46.26    2.48
  -1   0 -12   53.48    2.87
  -1   0 -12   47.72    2.46
   1   0  12   43.37    2.35
   1   0  12   47.29    2.29
  -1   0 -12   44.33    2.69
  -1   0 -12   43.18    2.79
  -1   0 -12   35.64    2.77
  -1   0 -12   44.90    2.25
   1   0  12   45.83    2.80
  -1   0 -12   50.46    2.55
   1   0  13    1.01    0.85
  -1   0 -13    0.16    1.30
  -1   0 -13    1.05    1.07
  -1   0 -13   -1.08    1.37
  -1   0 -13    0.71    1.08
  -1   0 -13    0.55    1.54
   1   0  13    0.94    1.00
  -1   0 -13    0.17    0.87
   1   0  13   -0.97    1.36
  -1   0 -14    7.40    1.73
  -1   0 -14    7.26    1.34
  -1   0 -14    7.25    1.34
  -1   0 -14    7.14    1.69
   1   0  14    6.97    1.09
  -1   0 -14    5.66    1.11
   1   0  14    4.07    1.59
  -1   0 -14    7.56    1.89
  -1   0 -15   -1.74    1.56
  -1   0 -15   -0.40    1.13
  -1   0 -15    0.22    1.73
   1   0  15    0.96    1.54
   1   0  15    0.92    0.92
  -1   0 -15    0.68    1.20
  -1   0 -15    0.73    1.60
  -1   0 -16    1.26    1.71
  -1   0 -16    0.28    1.30
  -1   0 -16    2.10    1.87
   1   0  16    1.35    1.29
   1   0  16    1.04    1.72
  -1   0 -16    3.32    1.39
  -1   0 -16    0.59    1.84
  -1   0 -17    0.45    1.77
   1   0  17    2.68    2.07
  -1   0 -17    2.25    1.99
   1   0  17    0.79    1.32
  -1   0 -17    1.36    1.44
  -1   0 -17    0.63    1.97
   1   1 -18   -0.24    1.83
   1  -1 -18   -0.24    1.88
   1   1 -18    1.95    1.43
  -1  -1  18   -2.24    1.97
  -1   1  18   -0.46    2.00
   1  -1 -18   -2.15    2.15
   1   1 -18   -2.68    2.08
   1   1 -18    1.19    2.02
   1  -1 -18    1.20    2.08
  -1  -1  18    0.48    2.61
  -1   1  18    0.72    2.48
   1  -1 -17   14.92    2.24
   1   1 -17   18.01    2.31
   1   1 -17   19.41    1.97
  -1  -1  17   15.28    2.27
  -1   1  17    9.37    2.20
   1  -1 -17    8.69    2.35
   1   1 -17   13.99    2.48
  -1  -1  17   14.55    2.71
  -1   1  17   10.95    2.67
   1  -1 -17   15.68    1.64
   1  -1 -17   14.22    2.49
   1   1 -17   10.90    2.41
   1  -1 -16   -0.13    1.17
   1  -1 -16    3.54    1.15
   1   1 -16    2.27    1.78
   1  -1 -16    2.95    1.91
   1   1 -16    3.61    1.11
   1  -1 -16    3.19    1.22
   1   1 -16    3.58    1.36
   1  -1 -16    4.05    1.73
   1   1 -16    3.24    1.72
  -1  -1  16    2.13    1.64
  -1   1  16    1.58    1.70
   1   1 -16    1.62    1.93
   1  -1 -16    3.93    1.89
  -1  -1  16    2.31    1.10
  -1   1  16    4.09    1.18
  -1   1  16    1.66    2.20
  -1  -1  16    2.28    2.27
   1  -1 -15    3.02    1.17
   1  -1 -15    3.41    1.82
   1   1 -15    2.53    1.76
  -1   1  15    1.64    1.03
  -1  -1  15    2.89    1.02
   1   1 -15    2.09    0.99
   1  -1 -15    3.10    1.08
   1  -1 -15    3.70    1.78
   1   1 -15    4.59    1.66
   1   1 -15    3.23    1.21
   1  -1 -15    3.62    1.13
   1   1 -15    0.93    1.42
   1  -1 -15    2.79    1.55
  -1   1  15    6.49    2.17
  -1  -1  15    4.02    2.01
  -1  -1  15    0.18    1.42
  -1   1  15    5.09    1.60
   1  -1 -14   -0.68    1.41
   1   1 -14    1.19    1.40
   1   1 -14    0.09    0.95
   1  -1 -14    1.58    0.98
   1   1 -14    0.13    1.06
   1   1 -14   -1.06    1.40
   1  -1 -14   -0.18    1.53
   1   1 -14    1.11    0.88
   1  -1 -14   -1.03    0.92
  -1   1  14    2.45    1.82
  -1  -1  14   -1.75    1.80
   1  -1 -14    0.24    1.00
   1   1 -14    1.75    1.05
   1  -1 -14   -0.14    0.75
   1   1 -14    0.96    1.48
   1  -1 -14   -0.78    1.52
  -1   1  14    0.55    1.11
   1   1 -14   -0.95    1.01
  -1  -1  14   -0.56    2.41
  -1   1  14    1.22    0.98
  -1  -1  14    0.29    0.86
  -1   1  14   -0.11    1.06
  -1  -1  14   -1.14    1.38
  -1   1  14   -1.50    1.38
   1  -1 -13    2.33    1.00
   1   1 -13   -0.24    0.87
  -1  -1  13   -1.02    2.09
   1   1 -13   -0.77    1.27
   1  -1 -13    0.31    1.15
   1  -1 -13   -0.56    0.72
   1  -1 -13   -1.63    1.49
   1   1 -13   -0.17    0.84
   1   1 -13    0.16    1.36
   1   1 -13    0.08    0.88
   1  -1 -13    0.09    0.96
  -1   1  13   -0.16    1.67
  -1  -1  13    0.48    1.61
   1  -1 -13    1.21    0.96
   1   1 -13   -0.12    0.98
   1   1 -13    0.62    0.58
   1  -1 -13    0.94    0.67
   1   1 -13   -0.85    1.05
   1  -1 -13    1.05    0.97
   1  -1 -13   -0.71    1.31
   1   1 -13    1.22    1.39
  -1  -1  13   -0.81    1.11
  -1   1  13    0.63    1.01
  -1   1  13    0.91    0.70
  -1   1  13    1.56    0.98
  -1  -1  13    0.94    0.59
  -1   1  13   -0.09    0.83
  -1  -1  13   -0.30    1.25
  -1   1  13    0.61    1.32
  -1   1  12   10.16    0.88
  -1  -1  12    8.48    0.76
  -1  -1  12    5.80    1.11
  -1   1  12    8.82    1.16
  -1   1  12    8.66    1.14
  -1  -1  12    8.65    1.30
   1   1 -12    7.60    1.05
  -1  -1  12    8.55    2.17
   1  -1 -12    7.06    1.10
   1  -1 -12    9.80    1.49
   1   1 -12   13.31    1.59
   1  -1 -12    7.18    0.87
  -1   1  12    6.90    1.20
   1  -1 -12    4.58    1.58
   1   1 -12    8.44    0.98
   1   1 -12    6.28    1.44
  -1  -1  12    4.88    1.64
  -1   1  12   11.02    1.76
   1  -1 -12    7.81    1.43
   1  -1 -12    9.20    1.14
   1   1 -12    8.35    1.16
   1  -1 -12    8.02    0.86
   1   1 -12    8.48    0.78
   1   1 -12    8.39    1.02
   1  -1 -12    7.20    1.11
  -1   1  12    8.37    1.06
   1  -1 -12    4.18    1.42
   1   1 -12    6.94    1.51
   1  -1 -12    6.79    1.09
   1   1 -12    6.96    1.15
  -1  -1  12    7.85    1.24
  -1  -1  12    9.13    1.43
  -1   1  12    9.51    1.46
   1   1 -11    8.63    1.52
   1  -1 -11    5.63    1.38
  -1  -1  11   11.72    1.40
  -1   1  11   11.88    1.37
   1  -1 -11   17.26    1.08
  -1   1  11   12.19    0.92
  -1   1  11   12.46    1.23
  -1  -1  11    9.83    1.28
  -1   1  11   10.39    1.21
  -1  -1  11   10.52    1.28
   1  -1 -11   12.67    1.17
   1   1 -11   13.69    1.11
  -1  -1  11   12.36    1.98
  -1  -1  11   10.15    1.47
   1   1 -11   11.42    1.44
   1  -1 -11   13.79    1.50
   1  -1 -11   13.68    1.70
   1   1 -11    9.83    1.00
   1   1 -11   10.25    1.51
  -1   1  11   11.79    1.63
  -1  -1  11   12.47    1.67
   1   1 -11   12.82    0.86
   1  -1 -11    9.83    1.16
   1  -1 -11   10.64    1.39
   1   1 -11   12.24    1.25
  -1   1  11   13.16    1.11
  -1   1  11   14.15    1.32
  -1  -1  11   14.03    1.30
  -1  -1  11   10.66    1.34
   1  -1 -11   12.13    1.15
   1   1 -11   13.08    1.33
   1   1 -11   13.66    1.12
   1  -1 -11   11.53    1.17
  -1   1  11   13.92    1.50
  -1  -1  11   13.97    1.42
  -1  -1  10    2.85    0.91
  -1   1  10    2.87    0.94
   1  -1 -10    1.29    1.01
   1   1 -10    0.50    1.10
   1  -1 -10    3.07    0.64
  -1   1  10    2.23    0.99
  -1  -1  10    1.99    1.03
  -1   1  10    2.90    0.60
  -1  -1  10    0.95    0.82
  -1   1  10    1.39    0.81
  -1  -1  10    1.12    0.94
  -1   1  10    1.09    0.83
   1   1 -10    2.59    0.77
   1   1 -10    2.95    1.24
  -1  -1  10    3.11    1.57
   1  -1 -10    2.15    0.80
   1  -1 -10    0.88    1.21
  -1  -1  10    0.10    1.17
  -1   1  10   -0.42    1.20
   1  -1 -10    3.00    0.98
  -1  -1  10    3.38    1.26
   1   1 -10    3.34    1.01
  -1   1  10    2.53    1.23
   1   1 -10    2.39    0.52
   1   1 -10    2.19    0.68
   1   1 -10    2.22    1.10
   1  -1 -10    1.78    1.22
  -1  -1  10    1.17    1.59
   1   1 -10    0.93    0.83
   1  -1 -10    1.14    0.94
   1  -1 -10    2.81    0.77
  -1   1  10    1.48    1.27
   1   1 -10    2.94    1.12
   1  -1 -10    3.37    1.04
  -1  -1  10    0.80    1.23
  -1   1  10    2.68    0.74
   1  -1 -10    3.35    0.80
   1   1 -10    0.79    0.65
   1  -1 -10    1.44    0.74
   1   1 -10    2.17    0.74
   1   1 -10    2.70    0.95
  -1  -1  10    0.60    0.89
  -1  -1  10    3.83    1.10
  -1   1  10    3.29    0.98
   1  -1  -9    4.75    1.15
   1   1  -9    1.76    1.00
  -1  -1   9    4.49    1.05
  -1   1   9    2.17    0.86
   1  -1  -9    1.92    0.56
   1   1  -9    1.96    0.77
  -1   1   9    3.49    0.77
  -1  -1   9    2.42    0.82
  -1   1   9    4.36    0.82
  -1  -1   9    3.31    0.87
   1  -1  -9    4.56    1.20
   1   1  -9    4.31    1.07
   1  -1  -9    3.05    0.73
  -1  -1   9    2.53    1.27
  -1   1   9    2.30    1.60
   1   1  -9    3.24    0.65
  -1   1   9    4.48    1.21
  -1  -1   9    4.92    1.12
   1   1  -9    3.63    0.95
  -1  -1   9    3.41    1.18
  -1   1   9    4.72    1.15
   1  -1  -9    2.74    0.96
  -1  -1   9    2.96    0.90
   1  -1  -9    3.79    0.80
   1   1  -9    2.17    0.98
   1  -1  -9    2.84    1.11
  -1   1   9    1.84    1.68
  -1  -1   9    2.59    1.35
   1   1  -9    3.99    0.85
   1  -1  -9    5.60    1.03
   1  -1  -9    3.13    0.76
   1   1  -9    2.73    0.63
   1  -1  -9    4.39    0.78
  -1   1   9    3.61    0.74
  -1   1   9    3.18    0.90
  -1  -1   9    4.38    1.00
  -1   1   9    2.18    0.67
  -1  -1   9    2.38    0.76
  -1   1   9    2.88    0.87
   1   1  -9    3.48    0.96
   1   1  -9    2.76    0.47
   1   1  -9    2.53    0.94
  -1  -1   9    3.63    1.08
   1  -1  -9    4.96    1.02
  -1   1   9    1.81    1.05
  -1  -1   8  237.81    8.49
   1   1  -8  219.34    8.50
  -1   1   8  235.71    8.37
   1   1  -8  227.95    7.98
   1  -1  -8  232.55    8.04
  -1  -1   8  228.75    8.37
  -1   1   8  222.18    8.26
  -1  -1   8  238.03    7.97
   1   1  -8  241.06    8.41
  -1  -1   8  239.52    8.54
  -1   1   8  228.76    8.29
   1   1  -8  231.62    8.33
   1   1  -8  234.25    8.48
   1  -1  -8  238.04    8.49
  -1  -1   8  232.92    8.37
  -1   1   8  227.13    8.55
   1  -1  -8  240.41    8.20
   1   1  -8  239.48    8.12
   1  -1  -8  228.50    8.46
  -1   1   8  213.81    8.39
  -1  -1   8  204.47    8.35
   1  -1  -8  232.99    8.44
   1   1  -8  241.46    8.45
  -1   1   8  237.00    8.46
  -1  -1   8  231.96    8.45
   1   1  -8  233.47    8.49
   1  -1  -8  239.08    8.52
  -1  -1   8  232.68    8.52
  -1   1   8  224.69    8.58
   1  -1  -8  240.94    8.20
  -1   1   8  235.92    8.19
   1   1  -8  237.21    8.12
   1   1  -8  232.74    8.33
   1  -1  -8  232.37    8.22
  -1   1   8  237.72    8.45
  -1  -1   8  232.16    8.42
   1   1  -8  238.60    7.98
   1  -1  -8  214.80    8.49
  -1  -1   8  244.83    8.30
  -1   1   8  237.09    8.34
   1   1  -8  233.03    8.27
  -1  -1   8  220.02    8.31
   1   1  -8  218.98    8.30
   1  -1  -8  229.05    8.28
   1   1  -8  230.64    8.45
  -1   1   8  246.34    8.52
  -1  -1   8  240.67    8.51
   1  -1  -8  235.03    8.47
  -1   1   8  238.94    8.17
   1  -1  -7  294.39   10.16
   1   1  -7  291.90   10.09
  -1  -1   7  301.05   10.48
  -1   1   7  296.84   10.37
  -1   1   7  284.68   10.15
  -1  -1   7  293.99   10.08
   1   1  -7  293.81   10.45
  -1  -1   7  305.94   10.48
   1   1  -7  299.98   10.44
   1  -1  -7  316.02   10.58
  -1  -1   7  298.00   10.56
   1   1  -7  297.21   10.53
  -1   1   7  292.60   10.39
  -1   1   7  281.75   10.60
   1   1  -7  304.31   10.21
   1  -1  -7  301.01   10.29
   1  -1  -7  295.95   10.53
  -1   1   7  302.79   10.52
  -1  -1   7  281.62   10.47
   1   1  -7  304.22   10.57
   1   1  -7  296.16   10.51
   1  -1  -7  301.29   10.50
  -1  -1   7  313.45   10.53
  -1   1   7  313.46   10.53
   1  -1  -7  304.54   10.30
   1   1  -7  294.76   10.21
  -1   1   7  290.22   10.28
  -1  -1   7  294.92   10.56
   1  -1  -7  303.86   10.57
   1   1  -7  312.93   10.56
  -1   1   7  300.62   10.64
  -1  -1   7  294.40    9.99
  -1  -1   7  313.46   10.48
   1   1  -7  301.27   10.42
  -1   1   7  296.81   10.34
  -1   1   7  304.05   10.51
  -1  -1   7  307.90   10.48
   1   1  -7  306.54   10.53
   1  -1  -7  295.48   10.51
  -1   1   7  300.07   10.54
  -1  -1   7  301.00   10.53
   1   1  -7  296.67   10.33
  -1   1   7  299.86   10.40
  -1  -1   7  301.53   10.36
  -1  -1   7  300.38   10.43
   1   1  -7  294.14   10.41
   1  -1  -7  298.20   10.39
   1   1  -7  283.20   10.54
  -1  -1   7  304.35   10.56
  -1   1   7  305.35   10.46
   1  -1  -7  304.96   10.60
   1  -1  -6  146.15    4.98
   1   1  -6  146.62    4.91
  -1  -1   6  138.82    4.89
  -1  -1   6  146.82    5.28
  -1   1   6  148.80    5.19
  -1   1   6  143.67    4.98
   1   1  -6  142.33    5.23
   1   1  -6  143.22    5.31
   1  -1  -6  142.77    5.34
  -1   1   6  145.86    5.19
  -1  -1   6  144.95    5.26
  -1  -1   6  139.37    5.35
   1   1  -6  132.95    5.19
   1  -1  -6  141.10    5.09
   1   1  -6  140.43    5.00
  -1   1   6  144.08    5.41
  -1  -1   6  138.78    5.28
   1  -1  -6  137.79    5.28
  -1   1   6  153.10    5.34
   1   1  -6  146.55    5.35
  -1   1   6  144.14    5.29
   1   1  -6  139.79    5.27
   1  -1  -6  139.42    5.25
  -1  -1   6  148.39    5.29
   1  -1  -6  137.27    5.09
   1   1  -6  143.66    5.02
   1  -1  -6  143.38    5.35
  -1  -1   6  139.78    5.36
   1   1  -6  142.05    5.32
  -1   1   6  141.51    5.43
  -1  -1   6  139.42    4.84
   1   1  -6  140.51    5.20
  -1   1   6  139.83    5.14
  -1  -1   6  143.06    5.23
  -1  -1   6  144.63    5.24
  -1   1   6  145.79    5.28
  -1  -1   6  146.63    5.30
   1  -1  -6  142.86    5.28
  -1   1   6  152.41    5.32
   1   1  -6  146.15    5.30
   1   1  -6  135.49    5.19
  -1  -1   6  145.51    5.26
  -1  -1   6  141.12    5.12
  -1   1   6  144.92    5.19
  -1  -1   6  137.96    5.32
   1   1  -6  143.60    5.34
  -1   1   6  146.46    5.23
   1  -1  -6  148.28    5.38
  -1   1   5 1028.60   33.90
  -1  -1   5 1023.68   34.14
  -1   1   5 1026.58   34.06
   1   1  -5 1009.29   34.09
  -1  -1   5  937.30   34.12
  -1  -1   5 1054.29   34.15
   1   1  -5 1036.03   34.16
  -1   1   5 1036.65   34.09
   1  -1  -5 1048.52   34.18
   1   1  -5 1023.08   33.90
  -1   1   5  904.00   34.13
   1  -1  -5 1020.43   33.98
  -1   1   5 1067.35   34.18
  -1  -1   5 1136.98   34.21
  -1  -1   5 1063.85   34.15
  -1   1   5 1037.98   34.14
  -1  -1   5 1009.18   34.18
  -1   1   5 1051.87   34.10
  -1  -1   5 1002.36   34.16
   1  -1  -5 1032.90   34.17
   1   1  -5 1050.22   34.16
  -1  -1   5  998.06   33.80
  -1   1   5 1061.63   34.22
   1   1  -5  943.10   33.97
  -1   1   5 1010.61   34.06
  -1  -1   5  994.76   33.99
  -1  -1   5 1047.55   34.12
   1  -1  -5 1030.98   34.01
  -1   1   5 1020.95   34.02
  -1  -1   5 1086.25   34.14
  -1  -1   5  988.28   34.08
  -1   1   5 1045.99   34.13
  -1   1   5  994.46   33.94
  -1   1   5 1038.16   34.14
   1  -1  -5 1014.56   34.13
  -1  -1   5 1047.07   34.15
   1   1  -5 1012.59   34.13
   1  -1  -5 1014.18   33.99
   1   1  -5 1011.48   33.90
  -1  -1   5 1003.56   33.80
   1   1  -5 1000.92   33.81
   1  -1  -5 1028.65   33.89
   1  -1  -4    4.05    0.37
  -1   1   4    3.81    0.36
  -1   1   4    2.82    0.46
  -1  -1   4    4.92    0.58
   1  -1  -4    4.39    0.51
  -1   1   4    3.97    0.54
  -1  -1   4    4.09    0.62
  -1  -1   4    4.01    0.59
   1   1  -4    4.03    0.64
   1  -1  -4    3.03    0.65
   1   1  -4    3.62    0.35
  -1   1   4    3.38    0.49
   1  -1  -4    3.87    0.45
  -1   1   4    4.00    0.69
  -1  -1   4    4.60    0.61
  -1   1   4    3.76    0.58
  -1  -1   4    4.19    0.60
  -1  -1   4    3.52    0.66
  -1  -1   4    3.92    0.33
  -1   1   4    2.48    0.75
  -1  -1   4    2.98    0.55
   1  -1  -4    2.93    0.47
  -1  -1   4    3.54    0.63
  -1   1   4    4.28    0.47
  -1  -1   4    4.85    0.46
  -1   1   4    3.70    0.55
   1   1  -4    3.85    0.45
  -1   1   4    3.76    0.40
   1  -1  -4    4.91    0.48
  -1   1   4    4.17    0.49
   1   1  -4    4.22    0.36
  -1  -1   4    3.65    0.34
  -1   1   4    3.51    0.51
  -1  -1   4    3.46    0.60
   1   1  -4    3.00    0.58
   1  -1  -4    3.29    0.56
  -1  -1   4    3.55    0.62
   1  -1  -4    4.73    0.59
  -1  -1   4    3.68    0.56
  -1   1   4    3.63    0.57
  -1  -1   4    4.14    0.57
   1   1  -3 1438.02   48.62
  -1  -1   3 1495.68   48.63
  -1   1   3 1476.19   48.53
  -1  -1   3 1537.19   48.63
   1   1  -3 1474.88   48.62
   1  -1  -3 1467.95   48.54
   1   1  -3 1501.87   48.59
  -1  -1   3 1506.43   48.60
   1  -1  -3 1615.01   48.61
  -1   1   3 1561.07   48.56
   1  -1  -3 1438.43   48.44
  -1  -1   3 1523.87   48.62
   1  -1  -3 1474.54   48.55
  -1   1   3 1480.38   48.57
  -1  -1   3 1523.14   48.65
   1   1  -3 1446.09   48.61
   1  -1  -3 1476.66   48.60
   1   1  -3 1451.72   48.60
  -1  -1   3 1477.55   48.61
   1   1  -3 1450.65   48.60
  -1  -1   3 1449.96   48.59
  -1   1   3 1443.22   48.60
   1  -1  -3 1432.36   48.49
  -1   1   3 1455.29   48.48
   1   1  -3 1442.47   48.39
  -1   1   3 1593.21   48.64
   1   1  -3 1605.90   48.67
   1  -1  -3 1465.28   48.61
  -1  -1   3 1544.75   48.64
  -1   1   3 1461.28   48.57
   1   1  -3 1423.06   48.57
  -1  -1   3 1460.88   48.57
   1  -1  -3 1400.53   48.56
  -1  -1   3 1465.06   48.60
   1   1  -3 1351.06   48.58
   1  -1  -3 1470.69   48.60
  -1  -1   3 1426.89   48.41
  -1   1   3 1411.72   48.61
  -1  -1   3 1486.34   48.58
   1  -1  -3 1445.80   48.50
  -1   1   3 1492.38   48.51
   1   1  -3 1422.79   48.57
  -1  -1   3 1419.79   48.56
  -1   1   3 1417.27   48.56
   1  -1  -3 1431.50   48.45
  -1   1   3 1428.34   48.45
  -1  -1   3 1448.35   48.45
   1   1  -3 1434.13   48.45
  -1  -1   3 1515.37   48.66
  -1  -1   3 1427.64   48.53
   1  -1  -3 1562.70   48.62
  -1  -1   3 1453.08   48.39
  -1   1   3 1453.92   48.49
   1   1  -3 1434.70   48.39
   1  -1  -3 1430.90   48.49
  -1  -1   3 1410.47   48.57
  -1   1   3 1447.03   48.57
  -1   1   2 2983.64   92.23
  -1  -1   2 2919.73   92.26
   1   1  -2 2711.17   92.25
   1  -1  -2 2744.94   92.21
   1  -1  -2 2770.94   92.19
  -1  -1   2 2821.14   92.27
   1   1  -2 2659.63   92.26
  -1   1   2 2796.23   92.19
  -1  -1   2 2713.52   92.22
  -1  -1   2 2851.45   92.26
   1  -1  -2 2793.62   92.22
   1   1  -2 2750.99   92.25
  -1   1   2 2727.89   92.22
  -1   1   2 2740.98   92.16
   1  -1  -2 2751.34   92.16
  -1  -1   2 3185.63   92.29
   1  -1  -2 2936.73   92.26
   1  -1  -2 2731.48   92.16
  -1   1   2 2752.99   92.16
   1   1  -2 2771.63   92.22
   1  -1  -2 2744.79   92.22
  -1  -1   2 2739.93   92.22
   1   1  -2 2732.40   92.23
  -1  -1   2 2757.70   92.24
  -1   1   2 2779.67   92.22
  -1  -1   2 2729.76   92.21
   1  -1  -2 2737.94   92.21
   1   1  -2 2757.98   92.22
   1  -1  -2 2774.93   92.10
  -1   1   2 2805.28   92.10
  -1  -1   2 2916.60   92.26
  -1  -1   2 2788.82   92.25
   1  -1  -2 2854.66   92.22
   1  -1  -2 2718.80   92.18
   1   1  -2 2650.95   92.26
   1   1  -2 3128.62   92.28
  -1   1   2 2775.60   92.18
  -1  -1   2 2888.97   92.29
   1   1  -2 2737.63   92.27
  -1  -1   2 2772.60   92.21
  -1   1   2 2755.22   92.20
   1  -1  -2 2751.84   92.20
   1   1  -2 2731.46   92.20
  -1  -1   2 2860.06   92.25
   1   1  -2 2748.65   92.24
   1  -1  -2 2749.22   92.13
  -1   1   2 2721.25   92.13
   1  -1  -2 2700.10   92.16
  -1  -1   1 2664.31   86.00
   1   1  -1 2634.43   85.99
  -1   1   1 2679.74   85.94
   1  -1  -1 2592.57   85.93
  -1  -1   1 2723.97   86.01
   1   1  -1 2548.45   86.00
   1   1  -1 2602.84   85.99
  -1  -1   1 2648.73   85.99
  -1  -1   1 2596.59   85.96
   1   1  -1 2621.63   85.96
   1  -1  -1 2596.00   85.96
  -1   1   1 2539.80   85.96
   1  -1  -1 2561.35   85.94
  -1   1   1 2589.41   85.94
  -1   1   1 2526.55   85.93
   1  -1  -1 2568.18   85.93
   1   1  -1 2605.51   85.95
  -1  -1   1 2620.72   85.95
   1   1  -1 2564.97   85.98
  -1  -1   1 2621.43   85.98
  -1  -1   1 2382.70   85.99
   1  -1  -1 2658.65   85.92
  -1   1   1 2623.01   85.92
   1   1  -1 2655.45   86.00
  -1  -1   1 2677.91   86.00
   1   1  -1 2619.25   86.00
   1  -1  -1 2614.62   85.93
  -1   1   1 2598.95   85.93
   1   1  -1 2541.99   86.01
  -1  -1   1 2626.91   86.01
  -1  -1   1 2702.40   85.98
   1   1  -1 2622.19   85.98
   1   1  -1 2570.12   85.94
  -1  -1   1 2537.92   85.94
  -1  -1   1 2563.69   85.96
   1   1  -1 2616.60   85.96
   1  -1  -1 2540.83   85.96
  -1   1   1 2546.57   85.96
   1  -1  -1 2568.54   85.94
  -1   1   1 2588.47   85.96
  -1   1   1 2587.80   85.94
   1  -1  -1 2543.86   85.95
  -1  -1   1 2575.70   85.90
   1   1  -1 2562.29   85.90
   1   1   0    0.19    0.19
  -1  -1   0   -0.01    0.20
  -1  -1   0   -0.03    0.19
   1  -1   0   -0.03    0.31
  -1   1   0   -0.08    0.22
  -1   1   0    0.10    0.32
  -1  -1   0    0.18    0.17
   1   1   0    0.21    0.23
  -1  -1   0    0.18    0.25
   1  -1   0    0.33    0.23
  -1   1   0    0.03    0.24
   1   1   0    0.01    0.18
  -1  -1   0    0.10    0.19
   1   1   0    0.01    0.20
  -1  -1   0    0.13    0.20
   1   1   0    0.16    0.19
   1   1   0    0.25    0.16
  -1  -1   0    0.16    0.16
   1   1   0    0.15    0.20
  -1  -1   0    0.05    0.18
  -1   1   0   -0.02    0.23
   1  -1   0    0.25    0.21
   1  -1   0   -0.07    0.27
  -1  -1   0    0.44    0.23
   1   1   0    0.36    0.25
  -1   1   0   -0.32    0.27
   1  -1   0   -0.07    0.23
  -1   1   0    0.23    0.24
  -1  -1   0    0.03    0.21
   1  -1   0    0.18    0.25
  -1   1   0    0.10    0.24
  -1  -1   0    0.48    0.25
   1  -1   0    0.08    0.26
   1   1   0    0.15    0.24
  -1   1   0   -0.13    0.26
  -1   1  -1  756.02   25.10
   1  -1   1  740.41   25.10
  -1   1  -1  759.42   25.10
   1  -1   1  763.50   25.11
  -1  -1  -1  729.79   25.08
   1   1   1  757.99   25.08
   1  -1   1  753.79   25.09
  -1   1  -1  765.93   25.09
   1   1   1  745.46   25.09
  -1  -1  -1  755.72   25.09
  -1  -1  -1  753.35   25.12
  -1   1  -1  749.34   25.08
   1   1   1  761.91   25.12
   1  -1   1  764.32   25.09
  -1   1  -1  761.52   25.01
   1  -1   1  760.01   25.01
  -1   1  -1  764.99   25.10
   1  -1   1  745.91   25.10
   1  -1   1  759.62   25.10
  -1   1  -1  746.49   25.10
  -1  -1  -1  745.23   25.07
   1   1   1  743.23   25.07
  -1  -1  -1  733.84   25.09
  -1   1  -2 8037.38  275.83
   1  -1   2 8170.42  275.84
  -1   1  -2 8575.77  275.79
   1  -1   2 8538.75  275.79
  -1  -1  -2 8098.08  275.88
   1   1   2 8609.38  275.89
  -1   1  -2 8340.73  275.84
  -1   1  -2 8575.70  275.79
   1  -1   2 8554.12  275.79
   1  -1   2 8275.14  275.84
  -1  -1  -2 8080.69  275.85
  -1   1  -2 8611.32  275.83
   1  -1   2 8530.52  275.87
  -1   1  -2 7857.68  275.86
   1  -1   2 8216.53  275.83
  -1  -1  -2 7849.99  275.83
   1   1   2 8105.45  275.84
   1  -1   2 8273.04  275.86
  -1   1  -2 7724.21  275.85
  -1   1  -2 8547.44  275.83
   1  -1   2 8179.12  275.82
  -1  -1  -2 8308.90  275.84
   1  -1   2 8361.38  275.84
   1   1   2 8238.81  275.84
  -1   1  -2 8195.65  275.85
  -1  -1  -2 8165.14  275.85
   1   1   2 8135.65  275.86
  -1  -1  -2 9108.19  275.74
  -1  -1  -3    0.72    0.48
   1  -1   3    0.21    0.45
  -1   1  -3    1.36    0.47
   1   1   3    1.02    0.48
   1  -1   3    1.36    0.31
  -1   1  -3    1.71    0.47
  -1  -1  -3    2.64    0.76
   1  -1   3    0.73    0.53
  -1   1  -3    0.73    0.48
  -1  -1  -3    1.37    0.68
  -1   1  -3    0.58    0.65
  -1   1  -3    0.43    0.44
  -1  -1  -3    0.64    0.47
   1  -1   3    0.84    0.54
  -1  -1  -3    1.37    0.79
  -1   1  -3   -0.03    0.51
   1  -1   3    1.15    0.50
   1   1   3    0.28    0.64
   1  -1   3    0.61    0.51
  -1   1  -3    0.40    0.58
  -1  -1  -3   -0.07    0.53
  -1   1  -3   -0.04    0.51
   1   1   3    1.13    0.49
   1  -1   3    1.30    0.52
  -1   1  -3    0.94    0.50
  -1  -1  -3    1.55    0.22
  -1  -1  -3   -0.26    0.72
  -1   1  -3    0.49    0.70
   1  -1   3    2.35    0.40
  -1   1  -3    0.65    0.41
   1  -1   3    0.81    0.42
   1  -1   4 1801.49   58.90
   1   1   4 1817.87   58.91
  -1  -1  -4 1816.57   58.76
   1  -1   4 1887.40   58.80
   1  -1   4 1689.97   58.87
   1   1   4 1784.26   58.93
   1  -1   4 1764.41   58.85
  -1  -1  -4 1749.91   58.86
   1   1   4 1696.49   58.64
  -1   1  -4 1787.34   58.78
  -1   1  -4 1820.66   58.84
  -1  -1  -4 1765.07   58.64
  -1  -1  -4 1749.01   58.87
  -1   1  -4 1740.20   58.89
  -1  -1  -4 1755.70   58.89
  -1   1  -4 1743.87   58.90
  -1  -1  -4 1762.62   58.91
  -1   1  -4 1749.67   58.77
   1  -1   4 1746.13   58.89
  -1   1  -4 1776.11   58.79
  -1  -1  -4 1756.80   58.64
   1  -1   4 1772.29   58.72
   1   1   4 1784.82   58.91
  -1   1  -4 1804.99   58.82
  -1  -1  -4 1762.49   58.83
   1   1   5   82.23    3.26
   1  -1   5   81.88    3.28
  -1  -1  -5   82.22    2.91
   1   1   5   80.85    2.92
  -1   1  -5   77.65    3.15
  -1  -1  -5   87.73    3.26
  -1   1  -5   79.16    3.04
   1   1   5   76.79    3.25
   1  -1   5   84.97    3.21
  -1  -1  -5   82.12    3.05
   1   1   5   80.84    3.06
   1  -1   5   80.95    3.08
  -1  -1  -5   77.85    3.21
  -1   1  -5   81.00    3.22
  -1  -1  -5   81.94    3.24
  -1   1  -5   78.52    3.11
  -1   1  -5   82.48    3.15
   1  -1   5   83.95    3.20
  -1  -1  -5   83.60    3.16
  -1   1  -5   78.67    3.12
  -1   1  -5   84.05    3.04
   1  -1   5   82.70    3.20
  -1   1  -5   79.79    3.19
  -1  -1  -5   80.52    3.20
   1  -1   5   81.75    3.19
   1   1   5   82.61    3.20
  -1  -1  -5   86.12    3.27
   1  -1   5   84.38    3.28
   1   1   5   81.76    3.24
  -1   1  -5   77.71    3.24
   1  -1   5   78.69    2.97
  -1  -1  -5   80.46    2.90
  -1  -1  -5   79.14    3.09
  -1   1  -5   81.11    3.10
  -1  -1  -5   81.68    3.20
   1   1   5   83.84    3.22
  -1   1  -5   82.79    3.19
  -1   1  -5   81.58    3.04
   1  -1   6    0.42    0.45
  -1  -1  -6    0.87    0.66
  -1   1  -6    1.03    0.61
   1   1   6    1.30    0.56
  -1  -1  -6   -0.07    0.70
   1   1   6    2.19    0.50
  -1  -1  -6    0.95    0.43
   1  -1   6    0.25    0.88
  -1  -1  -6    1.21    0.70
  -1  -1  -6   -0.75    0.87
  -1   1  -6    0.90    0.82
   1   1   6    0.10    0.72
  -1   1  -6    1.91    0.86
  -1  -1  -6    1.64    0.82
   1   1   6    0.68    0.96
   1  -1   6    0.20    0.94
  -1   1  -6    1.58    0.64
  -1  -1  -6    0.94    0.70
  -1   1  -6    0.85    0.81
  -1   1  -6    0.97    0.61
   1  -1   6    1.02    0.95
  -1  -1  -6    2.80    0.94
  -1  -1  -6    0.45    0.55
  -1   1  -6    0.08    0.65
   1  -1   6    0.10    0.59
  -1   1  -6    1.58    0.74
   1   1   6    1.14    0.74
   1  -1   6   -0.20    0.73
   1  -1   6    0.90    0.73
   1   1   6    0.73    0.70
  -1  -1  -6    1.73    0.79
  -1   1  -6    1.35    0.72
  -1  -1  -6    1.05    0.38
   1  -1   6   -0.07    1.02
  -1  -1  -6    1.37    0.85
  -1   1  -6    1.03    0.86
   1   1   6    0.35    0.93
  -1  -1  -6    1.23    0.61
  -1   1  -6    1.50    0.54
   1  -1   6    2.37    0.84
   1   1   6    0.07    0.88
   1  -1   7   87.87    3.25
   1   1   7   83.57    3.27
  -1   1  -7   89.31    3.29
  -1  -1  -7   82.94    3.28
   1   1   7   88.91    3.57
   1  -1   7   88.44    3.55
   1   1   7   84.10    3.24
  -1  -1  -7   84.74    3.47
   1   1   7   79.87    3.11
   1  -1   7   81.95    3.45
  -1   1  -7   83.67    3.41
  -1  -1  -7   90.22    3.39
   1   1   7   74.38    3.27
  -1  -1  -7   74.15    3.25
   1  -1   7   73.29    3.23
  -1   1  -7   89.23    3.52
  -1  -1  -7   81.26    3.49
  -1   1  -7   86.86    3.35
  -1  -1  -7   85.53    3.36
  -1  -1  -7   78.16    3.44
   1  -1   7   80.07    3.49
  -1   1  -7   88.35    3.44
  -1   1  -7   88.46    3.35
  -1   1  -7   85.28    3.16
  -1  -1  -7   86.07    3.13
   1  -1   7   88.43    3.45
  -1  -1  -7   81.68    3.28
  -1   1  -7   81.89    3.39
   1   1   7   90.70    3.51
  -1  -1  -7   86.30    3.49
  -1   1  -7   88.57    3.47
   1  -1   7   83.44    3.47
  -1  -1  -7   79.69    3.09
   1  -1   7   78.28    3.15
  -1  -1  -7   86.47    3.48
   1   1   7   87.01    3.48
  -1   1  -7   84.48    3.43
  -1   1  -7   88.68    3.54
  -1  -1  -7   82.51    3.50
   1   1   7   86.57    3.58
   1  -1   7   85.44    3.57
  -1   1  -7   85.03    3.21
  -1  -1  -7   83.70    3.27
   1  -1   7   85.54    3.43
   1   1   7   88.80    3.53
  -1  -1  -8   27.36    1.51
   1  -1   8   24.40    1.42
   1   1   8   24.59    1.45
  -1   1  -8   25.76    1.48
   1  -1   8   26.94    1.87
   1   1   8   26.43    1.88
   1   1   8   30.69    1.50
  -1   1  -8   27.63    1.43
  -1   1  -8   26.68    1.63
   1   1   8   30.44    1.38
  -1  -1  -8   28.99    1.77
   1  -1   8   28.85    1.90
  -1  -1  -8   26.78    1.58
  -1  -1  -8   34.91    1.63
   1  -1   8   33.62    1.64
  -1   1  -8   24.42    1.73
  -1  -1  -8   27.26    1.79
  -1  -1  -8   25.53    1.58
  -1   1  -8   25.46    1.55
  -1   1  -8   25.48    1.51
  -1  -1  -8   27.33    1.75
  -1   1  -8   26.46    1.68
  -1   1  -8   28.97    1.38
   1  -1   8   30.40    1.98
   1  -1   8   26.08    1.63
  -1  -1  -8   30.03    1.35
  -1  -1  -8   30.07    1.53
  -1   1  -8   27.52    1.62
  -1  -1  -8   31.34    1.78
   1   1   8   26.06    1.71
  -1   1  -8   29.67    1.74
   1  -1   8   29.24    1.74
   1  -1   8   33.49    1.45
   1   1   8   26.95    1.68
  -1  -1  -8   27.22    1.69
  -1   1  -8   28.98    1.69
  -1   1  -8   25.21    1.76
   1  -1   8   29.50    1.91
  -1  -1  -8   26.45    1.76
   1   1   8   27.72    1.87
  -1   1  -8   22.05    1.36
  -1  -1  -8   27.56    1.49
   1  -1   8   27.14    1.75
   1   1   8   27.17    1.78
  -1  -1  -9  596.87   19.61
   1  -1   9  576.51   19.55
   1   1   9  582.61   19.59
   1   1   9  599.06   19.90
   1  -1   9  590.43   19.92
   1   1   9  552.12   19.54
   1  -1   9  586.65   19.73
  -1   1  -9  564.82   19.52
  -1   1  -9  581.74   19.80
  -1  -1  -9  570.70   19.82
   1   1   9  545.05   19.42
   1  -1   9  535.85   19.84
  -1  -1  -9  567.39   19.69
  -1  -1  -9  542.66   19.64
   1  -1   9  528.30   19.61
  -1  -1  -9  589.56   19.92
  -1   1  -9  560.71   19.87
  -1  -1  -9  579.04   19.70
  -1   1  -9  577.71   19.66
  -1  -1  -9  558.43   19.85
  -1   1  -9  575.35   19.67
  -1   1  -9  576.58   19.83
  -1   1  -9  579.02   19.37
   1  -1   9  548.24   19.85
   1  -1   9  579.78   19.81
  -1  -1  -9  577.30   19.33
  -1  -1  -9  575.49   19.61
  -1   1  -9  577.73   19.75
   1   1   9  585.58   19.89
   1  -1   9  582.93   19.90
  -1  -1  -9  579.66   19.86
  -1   1  -9  587.31   19.85
  -1   1  -9  582.21   19.83
  -1  -1  -9  593.67   19.89
   1   1   9  585.54   19.84
   1  -1   9  560.88   19.47
  -1   1  -9  580.36   19.88
  -1  -1  -9  597.60   19.91
   1  -1   9  588.97   19.96
   1   1   9  578.69   19.93
  -1   1  -9  586.67   19.51
  -1   1  -9  556.19   19.93
  -1  -1  -9  582.63   19.59
   1   1   9  575.04   19.88
   1  -1   9  585.82   19.82
   1   1  10    3.09    1.09
   1  -1  10    2.27    1.07
  -1  -1 -10    2.26    1.05
  -1   1 -10    2.93    1.12
  -1   1 -10    3.93    0.79
  -1  -1 -10    3.08    0.83
  -1   1 -10    3.22    1.32
  -1  -1 -10    3.27    0.94
   1   1  10    2.15    0.76
   1  -1  10    2.20    0.75
   1  -1  10    3.96    0.96
   1   1  10    3.22    0.82
  -1   1 -10    4.09    0.83
  -1  -1 -10    2.75    0.98
   1  -1  10    1.98    1.71
  -1  -1 -10    4.86    1.30
  -1   1 -10    1.41    0.89
  -1   1 -10    3.33    1.18
   1  -1  10    2.54    1.11
  -1  -1 -10    4.29    1.18
   1  -1  10    1.68    1.52
  -1   1 -10    3.22    1.12
   1   1  10    1.56    1.47
  -1  -1 -10    2.70    0.98
  -1   1 -10    2.45    0.96
  -1   1 -10    3.98    1.21
  -1   1 -10    4.23    0.90
   1  -1  10    1.02    1.77
  -1  -1 -10    2.49    1.28
  -1  -1 -10    3.21    0.69
  -1   1 -10    2.46    0.74
  -1  -1 -10    4.61    0.96
  -1   1 -10    3.43    1.00
   1  -1  10    3.83    1.24
   1   1  10    2.69    1.33
  -1  -1 -10    4.08    1.14
  -1   1 -10    0.76    1.02
   1  -1  10    2.64    0.77
  -1  -1 -10    2.87    0.65
   1   1  10    3.90    1.41
  -1  -1 -10    3.76    1.20
   1  -1  10    1.96    1.41
  -1   1 -10    1.71    1.16
   1   1  10    3.54    1.12
   1  -1  10    4.10    1.13
   1  -1  11  210.87    7.79
  -1  -1 -11  222.19    7.89
   1   1  11  218.76    7.87
   1   1  11  213.39    7.85
   1  -1  11  213.63    8.00
  -1   1 -11  217.70    7.83
   1  -1  11  203.87    8.35
  -1  -1 -11  231.75    8.06
  -1   1 -11  219.76    7.96
   1  -1  11  192.11    7.93
  -1   1 -11  215.71    8.33
  -1  -1 -11  222.67    8.33
  -1   1 -11  220.60    7.78
  -1  -1 -11  223.03    7.88
  -1   1 -11  212.13    8.24
  -1   1 -11  221.26    8.01
  -1  -1 -11  219.90    8.04
  -1  -1 -11  216.92    8.28
  -1  -1 -11  216.28    7.50
  -1   1 -11  213.77    7.54
   1  -1  11  192.15    8.30
  -1  -1 -11  217.54    7.93
  -1   1 -11  210.86    8.05
  -1   1 -11  223.36    7.98
  -1  -1 -11  221.52    8.05
  -1  -1 -11  220.93    8.28
  -1   1 -11  226.15    8.24
   1  -1  11  226.12    8.43
   1   1  11  217.91    8.42
   1  -1  11  214.30    8.16
  -1   1 -11  198.34    8.31
  -1  -1 -11  201.70    7.67
   1  -1  11  223.18    8.32
   1   1  11  224.96    8.33
  -1   1 -12   10.55    1.51
  -1   1 -12    9.77    1.27
   1  -1  12   10.61    1.52
  -1   1 -12    7.94    1.20
  -1   1 -12    9.95    1.54
  -1  -1 -12   10.59    1.32
  -1  -1 -12    8.31    1.63
  -1  -1 -12   10.01    1.19
  -1   1 -12   12.29    1.11
  -1  -1 -12   11.02    0.87
  -1   1 -12   10.00    0.92
  -1  -1 -12   11.61    1.25
  -1   1 -12    8.18    1.27
  -1  -1 -12    9.94    1.22
  -1   1 -12   12.65    1.36
   1   1  12    9.50    1.12
   1  -1  12   11.32    1.11
  -1  -1 -12    7.83    1.69
  -1   1 -12    9.86    1.62
   1   1  12   11.47    1.20
   1  -1  12    9.46    1.27
  -1   1 -12    9.83    1.62
  -1  -1 -12   12.21    1.68
   1  -1  12    9.19    1.55
   1   1  12   12.07    1.64
   1  -1  12    9.87    1.90
   1   1  12   14.23    2.02
  -1  -1 -13    9.31    1.27
   1   1  13   13.80    1.78
   1  -1  13    9.32    1.60
   1  -1  13    9.63    1.29
   1   1  13    9.35    1.20
  -1  -1 -13   15.52    1.82
  -1   1 -13    8.50    1.63
  -1  -1 -13    8.72    1.15
  -1   1 -13    8.95    1.10
  -1   1 -13   12.59    1.47
  -1  -1 -13   11.47    1.33
  -1   1 -13   11.62    1.36
  -1  -1 -13   10.38    1.61
  -1  -1 -13   12.95    1.46
  -1   1 -13   11.11    1.71
  -1   1 -13    6.24    1.69
  -1  -1 -13   12.73    1.90
  -1   1 -13   11.73    1.56
   1  -1  13   11.84    1.15
   1   1  13   11.20    1.20
   1  -1  14    2.70    0.91
   1   1  14    3.98    1.00
  -1   1 -14    5.53    1.54
  -1  -1 -14    5.70    1.58
  -1   1 -14    3.85    0.97
   1   1  14    2.56    1.21
  -1   1 -14    4.98    1.27
  -1  -1 -14    3.45    1.09
  -1   1 -14    4.21    1.16
  -1  -1 -14    2.37    1.16
  -1   1 -14    2.66    1.55
  -1  -1 -14    4.25    1.74
   1   1  14    4.62    1.61
   1  -1  14    3.87    1.66
  -1  -1 -14    4.66    1.80
  -1   1 -14    3.12    1.70
   1   1  15   11.63    1.32
  -1   1 -15    7.41    1.90
  -1  -1 -15    9.46    2.13
  -1   1 -15    9.13    1.47
  -1  -1 -15    9.28    1.47
  -1   1 -15    8.84    1.82
  -1  -1 -15   10.19    1.91
  -1  -1 -15    7.35    1.79
  -1   1 -15    8.32    1.81
   1   1  15   10.05    1.57
   1   1  15    9.48    1.84
   1  -1  15    9.20    1.86
  -1  -1 -15    7.66    1.35
  -1   1 -15    7.14    1.45
  -1  -1 -16    0.95    2.01
  -1   1 -16    5.05    2.15
  -1   1 -16    0.14    1.31
  -1  -1 -16    2.59    1.81
  -1   1 -16    3.51    1.82
  -1  -1 -16    1.04    1.34
  -1   1 -16    3.35    1.75
  -1  -1 -16    1.67    1.71
   1   1  16    3.97    1.38
   1  -1  16    3.31    1.82
   1   1  16   -0.84    1.81
  -1   1 -16    2.58    1.37
  -1  -1 -16    1.70    1.20
  -1  -1 -17    5.07    2.23
  -1   1 -17   -0.99    2.16
  -1   1 -17    0.23    1.77
  -1  -1 -17   -0.68    1.69
  -1   1 -17    2.64    1.42
  -1  -1 -17    0.85    1.92
  -1  -1 -17    1.25    1.41
  -1   1 -17    0.63    1.87
   1   1  17    0.16    1.33
   1  -1  17    0.31    1.30
   1  -1  17    2.67    1.79
   1   1  17   -0.45    1.99
  -1   1 -17   -0.96    1.43
   1   2 -18    1.59    2.24
   1  -2 -18   -1.60    2.11
   1   2 -18   -1.18    1.88
   1  -2 -18   -1.88    1.97
  -1   2  18   -2.14    2.61
  -1  -2  18    2.87    2.61
   1  -2 -18    0.24    2.15
   1   2 -18   -0.71    2.05
  -1  -2  18    1.77    1.94
  -1   2  18   -2.76    2.07
   1   2 -18   -0.87    1.41
   1   2 -17   -0.75    2.01
   1  -2 -17    0.75    2.11
   1  -2 -17   -1.10    1.78
   1   2 -17   -1.76    1.78
  -1  -2  17    1.34    2.38
  -1   2  17    0.89    2.34
   1  -2 -17   -0.39    1.17
   1  -2 -17   -0.69    1.89
   1   2 -17    0.45    1.97
  -1   2  17    0.89    1.25
   1   2 -17    1.51    1.41
  -1   2  17   -2.15    1.83
  -1  -2  17    0.21    1.73
  -1  -2  16    2.31    1.70
  -1   2  16    2.59    1.69
   1   2 -16   -0.46    2.00
   1  -2 -16    0.23    1.83
   1   2 -16   -1.22    1.55
   1  -2 -16    1.01    1.57
  -1  -2  16    0.62    2.20
  -1   2  16   -2.27    2.13
   1  -2 -16   -2.33    1.18
  -1  -2  16    0.65    1.07
  -1   2  16    1.57    1.19
   1   2 -16    0.16    1.32
   1   2 -16   -0.21    1.83
   1  -2 -16    1.70    1.89
   1   2 -16    0.40    1.02
   1  -2 -16   -0.12    1.14
   1  -2 -15    2.75    1.03
   1   2 -15    2.25    1.27
  -1   2  15    2.96    1.05
  -1  -2  15    3.43    1.00
   1  -2 -15    1.60    1.08
  -1  -2  15    5.82    1.63
  -1   2  15    1.65    1.51
   1  -2 -15    1.67    1.43
   1   2 -15    3.17    1.48
  -1  -2  15    3.25    1.98
  -1   2  15   -0.38    1.94
  -1  -2  15   -1.22    2.56
   1   2 -15    4.03    1.78
   1  -2 -15    2.14    1.82
   1  -2 -15    3.73    1.89
   1   2 -15    1.04    0.95
   1  -2 -15    3.39    1.11
   1   2 -15    2.10    1.66
  -1  -2  14    4.46    2.29
   1   2 -14    6.28    1.03
   1   2 -14    4.26    1.50
   1  -2 -14    4.76    1.49
   1  -2 -14    4.70    0.91
   1   2 -14    7.02    1.61
   1  -2 -14    2.71    1.57
   1   2 -14    4.55    0.96
  -1   2  14    5.24    1.95
  -1  -2  14    4.56    1.96
   1   2 -14    3.54    0.97
   1  -2 -14    4.44    0.92
  -1   2  14    4.66    1.12
   1  -2 -14    5.06    1.07
   1   2 -14    3.80    1.22
  -1   2  14    3.11    1.04
  -1   2  14    4.60    0.88
  -1   2  14    4.12    1.07
   1   2 -14    4.46    1.58
   1  -2 -14    2.37    1.64
   1  -2 -14    2.66    1.09
  -1  -2  14    4.67    1.46
  -1   2  14    7.45    1.71
   1  -2 -13    4.62    1.07
  -1  -2  13    8.38    1.38
  -1   2  13    5.83    1.10
   1  -2 -13    8.16    1.22
   1   2 -13    9.63    1.08
  -1  -2  13    6.39    2.20
   1   2 -13    6.82    1.46
   1  -2 -13    6.18    1.43
   1  -2 -13    5.77    0.91
   1   2 -13    6.44    0.70
   1   2 -13    8.81    1.64
   1   2 -13    8.02    0.98
   1  -2 -13    8.60    1.78
   1  -2 -13    8.61    1.20
   1   2 -13    7.64    1.02
   1  -2 -13    9.00    0.99
  -1   2  13    8.91    1.31
   1  -2 -13    7.04    1.52
   1  -2 -13    6.02    1.04
   1   2 -13    7.22    1.27
  -1  -2  13    7.32    1.58
  -1   2  13    7.11    1.44
  -1  -2  13    3.98    1.70
  -1   2  13    7.45    1.78
   1   2 -13    6.67    1.67
   1  -2 -13    7.20    1.64
  -1   2  13    4.58    1.07
  -1   2  13    7.04    0.94
  -1   2  13    6.53    1.09
  -1  -2  13    4.62    1.29
   1  -2 -12    0.98    1.32
   1   2 -12    0.16    1.30
  -1   2  12    1.42    1.02
   1  -2 -12    2.01    0.82
  -1   2  12    1.45    0.92
  -1  -2  12    2.09    0.56
  -1   2  12    1.95    0.73
  -1  -2  12    3.44    1.16
  -1   2  12    1.50    0.97
  -1  -2  12    2.39    1.07
   1  -2 -12    1.68    1.01
   1   2 -12    3.55    0.86
  -1  -2  12    0.60    1.80
   1  -2 -12    2.10    1.11
   1   2 -12    2.66    1.22
   1   2 -12    1.80    0.54
   1   2 -12    1.52    0.81
   1   2 -12    2.33    1.28
   1  -2 -12    6.31    1.58
   1   2 -12    2.78    1.09
   1  -2 -12    3.36    1.19
   1  -2 -12    2.10    0.85
   1   2 -12    2.60    0.82
   1  -2 -12    2.13    0.96
  -1  -2  12    2.46    1.31
  -1   2  12    3.56    0.90
  -1  -2  12    2.32    1.02
  -1  -2  12    1.76    1.06
   1  -2 -12    1.70    0.90
   1   2 -12    2.48    1.02
  -1  -2  12    2.30    1.55
  -1   2  12    1.43    1.54
  -1   2  12    0.56    1.15
  -1  -2  12    0.92    1.21
  -1   2  11    4.12    1.12
  -1  -2  11    3.47    0.95
   1   2 -11    3.24    1.25
   1  -2 -11    2.78    1.29
  -1  -2  11    1.66    1.13
   1  -2 -11    2.74    0.69
  -1   2  11    2.40    1.02
  -1   2  11    2.34    0.85
  -1   2  11    3.36    0.74
  -1  -2  11    1.98    0.98
  -1  -2  11    3.94    1.14
  -1   2  11    3.15    0.95
   1   2 -11    1.83    0.73
  -1  -2  11    1.35    1.58
   1  -2 -11    2.28    0.95
  -1  -2  11    1.82    1.17
   1   2 -11    4.27    1.14
   1  -2 -11    2.13    1.13
  -1  -2  11    2.19    1.31
  -1   2  11    3.84    1.45
   1   2 -11    3.45    0.76
   1   2 -11   -0.26    1.24
   1  -2 -11    3.66    1.38
   1  -2 -11    3.03    1.13
   1   2 -11    3.09    0.99
   1  -2 -11    0.95    0.82
  -1  -2  11    2.15    1.07
  -1   2  11    1.62    0.77
  -1  -2  11    4.65    1.37
  -1   2  11    2.25    1.07
  -1  -2  11    2.61    1.15
   1   2 -11    1.86    1.06
   1  -2 -11    2.94    0.88
   1   2 -11    1.88    0.85
   1   2 -11    3.05    0.53
   1   2 -11    1.65    0.75
   1  -2 -11    2.46    0.97
  -1   2  10   22.94    1.63
   1   2 -10   20.96    1.77
  -1  -2  10   23.01    1.88
  -1   2  10   25.01    1.35
  -1  -2  10   27.62    1.76
  -1   2  10   27.35    1.54
   1   2 -10   24.21    1.69
  -1  -2  10   25.92    2.11
   1   2 -10   25.65    1.70
  -1   2  10   27.67    1.61
  -1  -2  10   21.67    1.67
   1   2 -10   24.83    1.89
   1  -2 -10   28.73    2.06
   1   2 -10   25.21    1.37
   1  -2 -10   25.58    1.56
  -1  -2  10   23.18    1.80
   1  -2 -10   20.16    1.73
   1  -2 -10   26.81    1.82
  -1  -2  10   29.00    1.95
   1   2 -10   24.78    1.77
  -1   2  10   26.22    1.92
  -1  -2  10   26.28    2.16
   1   2 -10   24.95    1.88
   1  -2 -10   21.35    1.88
   1   2 -10   25.99    1.39
   1   2 -10   25.97    1.65
  -1   2  10   25.54    1.68
  -1  -2  10   28.36    1.63
  -1  -2  10   22.25    1.91
   1  -2 -10   24.31    1.46
   1   2 -10   27.06    1.70
  -1   2  10   27.52    1.87
  -1  -2  10   25.36    1.75
  -1   2  10   26.57    1.50
   1   2 -10   26.92    1.40
   1  -2 -10   26.23    1.56
  -1   2  10   25.95    1.58
  -1  -2  10   24.09    1.65
   1   2 -10   20.96    1.56
   1  -2 -10   21.78    1.51
  -1  -2  10   25.82    1.90
  -1   2  10   25.46    1.89
   1   2 -10   25.39    1.85
   1  -2 -10   27.48    1.84
   1  -2 -10   21.53    1.85
   1   2 -10   24.73    1.17
   1  -2 -10   24.89    1.33
  -1   2   9  152.65    5.89
  -1  -2   9  152.77    6.11
   1   2  -9  149.77    6.12
  -1  -2   9  148.02    5.46
   1  -2  -9  160.62    5.63
  -1  -2   9  149.81    5.96
  -1   2   9  156.65    5.64
  -1   2   9  151.69    5.77
   1   2  -9  163.39    5.99
  -1  -2   9  147.41    5.94
   1  -2  -9  159.89    6.13
   1   2  -9  157.28    6.07
  -1  -2   9  154.65    6.12
   1   2  -9  155.92    5.95
  -1   2   9  153.68    5.82
   1  -2  -9  167.10    5.83
   1   2  -9  156.16    5.63
  -1  -2   9  141.24    5.95
   1  -2  -9  142.08    5.99
  -1  -2   9  171.17    6.11
   1  -2  -9  166.07    6.08
  -1   2   9  169.23    6.09
   1   2  -9  160.05    6.06
   1   2  -9  153.48    5.62
   1  -2  -9  162.25    6.16
   1   2  -9  155.35    6.10
  -1  -2   9  158.48    6.15
   1   2  -9  159.58    5.39
   1   2  -9  159.39    5.84
  -1   2   9  164.02    5.96
  -1  -2   9  162.46    5.84
  -1  -2   9  151.93    6.16
   1   2  -9  155.48    5.95
   1  -2  -9  158.79    5.74
  -1   2   9  165.96    5.78
   1   2  -9  162.34    5.46
   1  -2  -9  144.65    6.12
  -1  -2   9  156.62    6.08
   1   2  -9  159.62    6.06
   1  -2  -9  162.61    6.07
  -1   2   9  157.05    6.09
   1  -2  -9  146.59    5.81
  -1  -2   9  145.24    5.90
   1   2  -9  151.84    5.90
   1  -2  -9  158.51    5.80
  -1   2   9  161.19    5.82
   1   2  -9  162.10    5.65
  -1  -2   9  162.54    6.01
  -1   2   9  163.86    6.07
   1   2  -8   32.21    1.87
  -1   2   8   31.55    1.64
  -1  -2   8   27.69    1.80
  -1  -2   8   29.97    1.25
   1  -2  -8   31.98    1.42
  -1   2   8   30.45    1.54
  -1  -2   8   29.10    1.72
   1   2  -8   33.01    1.72
  -1  -2   8   26.98    1.84
  -1   2   8   29.20    1.54
   1   2  -8   30.65    1.86
   1  -2  -8   31.08    1.92
  -1  -2   8   27.72    1.68
   1   2  -8   29.01    1.65
   1   2  -8   32.56    1.41
   1  -2  -8   28.78    1.54
  -1  -2   8   26.20    1.74
   1  -2  -8   28.77    1.74
   1  -2  -8   28.73    1.72
   1   2  -8   27.91    1.70
  -1   2   8   33.55    1.83
  -1  -2   8   29.62    1.81
  -1  -2   8   32.41    1.89
  -1   2   8   29.60    1.65
  -1  -2   8   30.67    1.59
   1   2  -8   31.45    1.57
   1  -2  -8   31.15    1.93
  -1  -2   8   34.18    1.94
   1   2  -8   30.04    1.80
   1   2  -8   29.99    1.22
  -1  -2   8   28.73    1.24
   1  -2  -8   30.12    1.49
   1   2  -8   29.19    1.67
  -1   2   8   28.87    1.49
   1  -2  -8   31.06    1.87
   1   2  -8   30.54    1.23
   1   2  -8   33.91    1.80
   1  -2  -8   30.43    1.75
  -1   2   8   30.00    1.82
  -1  -2   8   28.69    1.78
   1   2  -8   30.60    1.41
  -1   2   8   29.23    1.56
   1  -2  -8   29.92    1.54
   1  -2  -8   31.33    1.63
   1   2  -8   29.82    1.64
  -1  -2   8   31.20    1.65
  -1  -2   8   28.58    1.70
  -1   2   8   32.13    1.77
   1  -2  -7  192.29    6.72
  -1  -2   7  186.69    6.58
  -1  -2   7  187.56    7.02
  -1   2   7  197.89    6.86
  -1   2   7  192.79    7.05
   1   2  -7  192.88    7.03
  -1  -2   7  194.31    7.06
   1  -2  -7  200.18    7.06
   1   2  -7  200.91    7.08
   1  -2  -7  207.91    7.14
  -1   2   7  193.79    6.89
  -1  -2   7  191.47    7.09
  -1  -2   7  196.35    7.04
   1   2  -7  192.55    7.00
   1  -2  -7  196.87    6.86
   1   2  -7  190.09    6.69
   1  -2  -7  187.10    7.02
  -1  -2   7  187.84    7.05
  -1   2   7  195.55    7.03
   1  -2  -7  187.90    7.00
  -1  -2   7  196.25    7.04
   1   2  -7  189.48    7.01
   1   2  -7  185.72    6.83
  -1  -2   7  193.32    7.16
  -1   2   7  197.73    6.97
  -1  -2   7  189.13    6.85
   1  -2  -7  201.14    7.14
  -1  -2   7  187.07    7.07
   1   2  -7  194.18    7.08
   1   2  -7  197.81    6.58
  -1  -2   7  191.56    6.59
  -1  -2   7  189.82    7.01
  -1   2   7  193.11    6.81
   1   2  -7  190.21    6.98
  -1  -2   7  188.59    6.96
  -1   2   7  189.24    7.02
   1   2  -7  190.72    6.97
  -1  -2   7  193.16    7.12
  -1   2   7  183.55    6.89
   1   2  -7  205.62    7.14
   1  -2  -7  195.43    6.86
   1   2  -7  188.58    6.69
  -1   2   7  196.87    6.87
  -1  -2   7  200.99    7.01
   1   2  -7  195.77    6.99
   1  -2  -7  201.50    6.94
  -1   2   7  186.79    6.80
   1   2  -7  194.96    6.56
  -1  -2   6  294.45   10.15
  -1   2   6  297.85    9.98
  -1  -2   6  299.13   10.25
   1   2  -6  292.65   10.17
   1   2  -6  288.68   10.11
  -1   2   6  297.61   10.03
  -1  -2   6  296.88   10.16
  -1  -2   6  293.53   10.18
   1  -2  -6  305.91   10.21
  -1   2   6  284.89    9.96
   1  -2  -6  289.31    9.97
   1   2  -6  284.96    9.81
   1  -2  -6  284.49   10.12
  -1  -2   6  309.47   10.22
  -1   2   6  293.21   10.07
  -1  -2   6  286.26    9.95
  -1  -2   6  301.49   10.27
   1   2  -6  284.87    9.80
   1  -2  -6  304.23   10.24
  -1  -2   6  286.19   10.16
   1   2  -6  300.48   10.18
  -1  -2   6  293.37   10.06
  -1   2   6  296.26   10.13
   1   2  -6  287.14   10.05
   1   2  -6  293.73    9.76
  -1  -2   6  290.53    9.76
  -1   2   6  289.68    9.92
   1   2  -6  297.11   10.11
  -1  -2   6  292.59   10.12
  -1   2   6  293.27   10.12
  -1  -2   6  304.65   10.14
   1   2  -6  286.81   10.10
   1  -2  -6  287.25    9.86
  -1  -2   6  284.68    9.72
   1   2  -6  295.11   10.09
  -1  -2   6  301.77   10.10
  -1  -2   6  291.86   10.21
   1   2  -6  294.21   10.19
  -1   2   6  296.32   10.01
   1   2  -6  281.04    9.81
   1  -2  -6  292.52    9.98
  -1   2   6  285.74    9.97
  -1   2   6  295.36   10.13
   1   2  -6  288.34   10.12
  -1  -2   6  307.90   10.16
   1  -2  -6  294.28   10.12
   1   2  -6  284.65    9.69
  -1  -2   5  103.46    3.86
   1  -2  -5   98.26    3.61
  -1   2   5  103.81    3.69
   1  -2  -5  102.20    3.69
  -1   2   5   98.35    3.62
  -1  -2   5  100.02    3.92
  -1  -2   5  103.51    3.86
  -1  -2   5  104.22    3.87
   1  -2  -5  103.59    3.90
   1  -2  -5  101.98    3.71
   1   2  -5   96.72    3.52
  -1  -2   5   99.55    3.87
  -1  -2   5  102.21    3.91
  -1   2   5  104.32    3.79
   1   2  -5   98.76    3.64
  -1  -2   5  101.18    3.65
   1  -2  -5  110.95    3.95
   1   2  -5  100.28    3.53
   1   2  -5  101.21    3.85
  -1  -2   5  102.68    3.87
   1   2  -5  101.39    3.75
  -1   2   5   96.55    3.80
   1   2  -5  102.85    3.53
  -1  -2   5   99.28    3.54
  -1   2   5   96.90    3.63
  -1  -2   5  102.65    3.83
   1  -2  -5  103.86    3.64
  -1   2   5  102.87    3.81
  -1  -2   5  105.50    3.81
   1   2  -5  100.63    3.42
  -1  -2   5  109.50    3.91
  -1  -2   5   99.62    3.80
  -1   2   5  100.89    3.70
  -1  -2   5  102.35    3.91
   1   2  -5   90.65    3.83
  -1   2   5  103.76    3.82
   1  -2  -5  101.77    3.82
  -1  -2   5  105.30    3.82
   1   2  -5  105.32    3.83
   1  -2  -5   99.80    3.70
   1   2  -5   96.56    3.53
  -1  -2   5  101.11    3.46
  -1  -2   4   71.84    2.83
   1   2  -4   69.60    2.56
  -1  -2   4   70.02    2.57
  -1   2   4   71.67    2.61
  -1  -2   4   72.13    2.81
  -1  -2   4   73.07    2.80
  -1  -2   4   70.73    2.43
   1  -2  -4   72.69    2.59
  -1  -2   4   70.01    2.78
   1  -2  -4   69.86    2.63
  -1   2   4   77.23    2.66
  -1  -2   4   72.74    2.82
   1  -2  -4   70.78    2.83
  -1  -2   4   71.49    2.78
   1  -2  -4   65.63    2.63
  -1  -2   4   75.25    2.82
   1   2  -4   68.94    2.47
  -1  -2   4   68.43    2.76
   1  -2  -4   68.36    2.43
   1   2  -4   73.11    2.54
  -1  -2   4   69.39    2.53
  -1   2   4   71.16    2.42
  -1   2   4   70.44    2.71
  -1  -2   4   70.52    2.71
  -1   2   4   71.97    2.58
  -1  -2   4   70.60    2.76
   1  -2  -4   69.77    2.57
   1   2  -4   70.52    2.66
  -1  -2   4   70.61    2.69
  -1   2   4   68.26    2.70
  -1  -2   4   71.50    2.74
   1  -2  -4   72.08    2.66
   1   2  -4   69.85    2.47
   1  -2  -4   70.64    2.73
   1   2  -4   74.56    2.73
   1  -2  -4   74.72    2.62
  -1   2   4   71.32    2.60
  -1  -2   3    0.61    0.39
  -1   2   3    0.89    0.43
  -1  -2   3    1.08    0.29
   1   2  -3    1.54    0.30
   1   2  -3    0.67    0.55
  -1  -2   3    0.64    0.56
  -1   2   3    0.45    0.36
  -1  -2   3   -0.17    0.52
   1  -2  -3    0.13    0.38
   1  -2  -3    0.52    0.43
   1  -2  -3    0.84    0.39
   1   2  -3    0.29    0.53
  -1  -2   3    0.61    0.54
  -1  -2   3   -0.04    0.52
   1   2  -3    1.26    0.58
  -1  -2   3    0.33    0.49
  -1   2   3    1.56    0.51
  -1  -2   3    0.85    0.60
   1  -2  -3    0.79    0.92
  -1   2   3    0.75    0.48
   1  -2  -3    0.66    0.46
  -1  -2   3    0.71    0.28
   1  -2  -3   -0.94    0.76
  -1  -2   3    0.57    0.37
   1   2  -3    0.79    0.46
   1  -2  -3    1.69    0.46
  -1   2   3    0.88    0.45
  -1  -2   3    0.57    0.58
  -1  -2   3    1.84    0.40
  -1   2   3    0.98    0.31
   1   2  -3    0.18    0.50
  -1  -2   3    0.72    0.45
  -1   2   3    0.97    0.31
   1  -2  -3    0.86    0.33
   1  -2  -3    0.70    0.35
  -1   2   3    0.80    0.35
  -1  -2   3    0.80    0.37
  -1  -2   3    0.18    0.72
   1   2  -3    0.09    0.56
   1   2  -3    0.26    0.48
  -1  -2   3    0.23    0.46
  -1   2   3    1.41    0.49
  -1  -2   3    0.71    0.44
  -1   2   3    1.14    0.48
   1  -2  -3    2.12    0.54
  -1  -2   2 2965.44   98.36
  -1  -2   2 3076.04   98.56
  -1  -2   2 2912.99   98.57
   1   2  -2 2931.45   98.55
   1   2  -2 2999.19   98.57
  -1   2   2 3093.87   98.42
  -1  -2   2 3059.33   98.57
   1   2  -2 2980.48   98.56
  -1   2   2 2979.30   98.48
   1  -2  -2 2911.63   98.48
  -1  -2   2 2957.53   98.37
   1   2  -2 2943.29   98.38
  -1  -2   2 2947.73   98.42
  -1  -2   2 2886.07   98.52
   1   2  -2 2936.51   98.52
  -1  -2   2 2977.18   98.45
   1  -2  -2 2980.16   98.41
  -1   2   2 2954.93   98.41
   1   2  -2 2967.41   98.53
  -1  -2   2 3037.35   98.54
  -1   2   2 3015.29   98.48
   1  -2  -2 2949.52   98.48
  -1  -2   2 3012.47   98.57
   1  -2  -2 2944.17   98.42
   1   2  -2 2998.79   98.57
  -1  -2   2 3270.44   98.58
   1   2  -2 2915.39   98.55
  -1   2   2 2837.66   98.47
   1  -2  -2 3222.08   98.49
  -1  -2   2 2899.23   98.47
   1   2  -2 2948.94   98.47
  -1   2   2 2914.06   98.46
   1  -2  -2 2930.37   98.45
   1   2  -2 2981.71   98.55
  -1  -2   2 3073.74   98.55
   1  -2  -2 2925.62   98.48
  -1  -2   2 2910.99   98.48
   1   2  -2 2886.88   98.48
  -1   2   2 2986.36   98.48
  -1  -2   2 2943.14   98.59
   1   2  -2 2945.76   98.58
   1   2  -1   34.70    1.31
  -1  -2   1   33.65    1.31
  -1  -2   1   35.03    1.32
  -1  -2   1   31.55    1.20
   1   2  -1   29.85    1.19
  -1  -2   1   34.72    1.33
   1   2  -1   34.39    1.35
   1   2  -1   32.44    1.31
   1   2  -1   33.31    1.32
  -1  -2   1   35.38    1.34
  -1  -2   1   31.87    1.15
   1   2  -1   31.61    1.15
  -1   2   1   31.84    1.29
   1  -2  -1   31.88    1.29
  -1   2   1   32.04    1.23
  -1  -2   1   30.85    1.23
  -1   2   1   31.02    1.28
   1  -2  -1   32.45    1.26
  -1  -2   1   32.59    1.15
   1   2  -1   32.25    1.15
  -1   2   1   31.72    1.28
  -1   2   1   31.42    1.29
   1  -2  -1   32.53    1.28
  -1   2   1   31.56    1.24
   1  -2  -1   30.75    1.22
  -1  -2   1   31.37    1.23
   1   2  -1   30.66    1.23
   1   2  -1   33.41    1.32
  -1  -2   1   34.85    1.33
  -1  -2   1   35.20    1.32
  -1   2   1   32.97    1.31
   1  -2  -1   29.04    1.30
   1  -2  -1   31.44    1.28
  -1  -2   1   31.41    1.18
   1   2  -1   32.76    1.19
   1   2  -1   34.27    1.38
  -1  -2   1   36.90    1.38
  -1  -2   1   33.15    1.21
   1   2  -1   32.22    1.20
  -1  -2   1   32.38    1.24
  -1   2   1   30.38    1.23
   1   2  -1   32.27    1.23
   1  -2  -1   31.86    1.24
   1   2  -1   32.26    1.29
  -1  -2   1   34.46    1.30
  -1  -2   0   11.96    0.58
   1   2   0   11.99    0.58
  -1  -2   0   13.29    0.58
   1   2   0   10.95    0.58
   1  -2   0   11.87    0.59
  -1  -2   0   11.51    0.63
  -1   2   0   11.80    0.59
   1   2   0   11.94    0.62
   1   2   0   12.60    0.60
  -1  -2   0   14.44    0.61
  -1  -2   0   11.28    0.58
   1   2   0   11.08    0.58
  -1   2   0   12.28    0.65
   1  -2   0   10.68    0.62
   1   2   0   13.23    0.59
  -1  -2   0   10.11    0.57
  -1  -2   0   11.91    0.59
   1  -2   0   11.10    0.71
  -1   2   0   13.62    0.71
   1   2   0   12.38    0.62
  -1  -2   0   13.64    0.62
   1  -2   0   11.49    0.59
  -1   2   0   12.17    0.62
   1   2   0   12.46    0.60
  -1  -2   0   12.44    0.60
   1  -2   0   11.65    0.65
  -1   2   0   10.23    0.66
   1  -2   0   11.05    0.65
  -1   2   0   12.04    0.65
  -1   2   0   10.49    0.64
   1  -2   0   11.52    0.63
   1   2   0   12.13    0.60
  -1  -2   0   10.43    0.59
  -1   2   0   12.11    0.62
   1  -2   0   12.24    0.60
   1   2   0   11.37    0.53
  -1  -2   0   12.34    0.50
   1   2   0   11.14    0.50
  -1  -2   0   11.35    0.57
   1   2   0   11.18    0.57
  -1  -2  -1   15.59    0.81
  -1   2  -1   17.25    0.84
   1  -2   1   16.68    0.81
   1   2   1   16.03    0.80
  -1  -2  -1   18.03    0.81
  -1   2  -1   18.47    0.89
   1  -2   1   16.97    0.82
  -1   2  -1   16.46    0.79
   1  -2   1   16.76    0.91
   1  -2   1   16.96    0.83
  -1   2  -1   16.45    0.84
   1   2   1   17.42    0.82
  -1  -2  -1   15.95    0.81
  -1   2  -1   15.12    0.81
   1   2   1   16.78    0.75
  -1  -2  -1   16.19    0.74
   1  -2   1   16.65    0.84
   1   2   1   16.44    0.79
  -1  -2  -1   17.03    0.89
  -1   2  -1   17.02    0.77
   1   2   1   17.66    0.87
   1  -2   1   16.93    0.75
  -1   2  -1   16.18    0.83
   1  -2   1   16.75    0.82
   1   2   1   17.15    0.80
  -1  -2  -1   17.23    0.79
  -1  -2  -2   69.97    2.68
   1   2   2   72.39    2.70
  -1  -2  -2   68.93    2.64
  -1   2  -2   76.97    2.66
   1  -2   2   73.08    2.63
   1  -2   2   73.81    2.58
  -1   2  -2   71.96    2.58
   1  -2   2   69.28    2.57
  -1   2  -2   69.07    2.58
  -1   2  -2   72.81    2.64
   1  -2   2   69.64    2.59
  -1   2  -2   77.01    2.61
   1  -2   2   73.87    2.66
   1  -2   2   66.75    2.63
  -1   2  -2   71.27    2.65
   1   2   2   74.73    2.65
  -1  -2  -2   68.07    2.64
  -1  -2  -2   69.88    2.60
   1   2   2   69.61    2.59
  -1   2  -2   68.32    2.62
   1  -2   2   73.37    2.64
   1   2   2   68.19    2.64
  -1  -2  -2   66.86    2.64
   1   2   2   70.55    2.63
  -1  -2  -2   75.63    2.64
  -1   2  -2   74.07    2.64
  -1  -2  -2   72.36    2.66
  -1   2  -2   69.09    2.64
  -1   2  -2   71.34    2.65
  -1  -2  -2   67.53    2.66
   1  -2   3   19.57    0.96
  -1  -2  -3   16.05    0.96
   1  -2   3   17.93    0.93
   1  -2   3   20.25    0.97
  -1   2  -3   19.57    0.96
   1  -2   3   20.41    0.96
  -1  -2  -3   18.09    0.98
  -1   2  -3   18.93    0.97
  -1   2  -3   17.32    1.04
  -1  -2  -3   17.74    1.06
  -1  -2  -3   19.60    1.07
  -1   2  -3   19.86    1.08
  -1  -2  -3   16.76    0.96
  -1   2  -3   17.06    0.99
   1  -2   3   16.81    0.96
   1  -2   3   17.32    0.97
   1  -2   3   18.19    0.88
  -1   2  -3   18.43    0.89
  -1  -2  -3   19.84    0.96
   1  -2   3   17.02    0.94
   1   2   3   16.22    0.98
  -1   2  -3   18.45    0.94
   1   2   3   17.47    1.05
  -1  -2  -4  114.30    4.01
   1  -2   4  107.68    3.97
   1   2   4  114.81    4.05
  -1  -2  -4  108.43    4.03
   1  -2   4  112.04    4.05
   1  -2   4  112.57    4.00
  -1   2  -4  108.42    4.00
   1   2   4  110.77    3.74
  -1  -2  -4  104.64    4.10
  -1  -2  -4  107.99    4.03
  -1  -2  -4  107.36    3.93
   1  -2   4  109.20    4.02
   1  -2   4  106.05    3.97
  -1   2  -4  111.44    3.96
  -1  -2  -4  106.68    4.06
  -1   2  -4  105.72    4.06
  -1   2  -4  108.96    4.04
  -1  -2  -4  109.50    4.03
  -1   2  -4   99.92    3.96
   1   2   4  115.35    4.14
   1  -2   4  104.64    3.91
  -1  -2  -4  115.79    3.80
   1  -2   4  113.20    4.08
   1   2   4  110.40    4.09
   1   2   4  108.06    4.07
  -1   2  -4  107.09    3.91
   1  -2   4  109.70    3.92
  -1  -2  -5  345.81   11.63
   1  -2   5  333.28   11.73
  -1  -2  -5  352.46   11.84
   1   2   5  352.49   11.94
   1  -2   5  359.61   11.94
   1   2   5  347.77   11.67
   1   2   5  348.64   11.59
  -1  -2  -5  355.30   11.94
  -1  -2  -5  343.79   11.87
  -1   2  -5  333.00   11.82
  -1   2  -5  344.46   11.86
  -1  -2  -5  343.12   11.93
   1  -2   5  343.78   11.88
  -1  -2  -5  347.75   11.92
  -1   2  -5  342.64   11.92
  -1   2  -5  334.97   11.76
   1   2   5  353.59   11.93
  -1  -2  -5  326.52   11.91
  -1   2  -5  339.73   11.89
   1  -2   5  354.93   11.91
   1  -2   5  355.77   11.85
  -1   2  -5  338.03   11.90
   1  -2   5  338.11   11.89
  -1  -2  -5  342.37   11.90
   1   2   5  354.32   11.91
  -1  -2  -5  339.85   11.88
   1   2   5  355.62   11.90
   1  -2   5  345.01   11.94
  -1  -2  -5  342.96   11.92
  -1   2  -5  334.95   11.92
   1   2   5  352.60   11.93
   1  -2   5  345.61   11.84
   1   2   5  351.43   11.99
  -1   2  -5  339.31   11.75
  -1  -2  -6    2.40    0.73
   1   2   6    1.93    0.74
  -1   2  -6    1.87    0.67
   1  -2   6    0.50    0.69
  -1   2  -6   -0.07    0.85
  -1  -2  -6    1.46    0.57
   1   2   6    2.37    0.66
   1   2   6    2.30    0.51
   1   2   6    1.53    0.40
   1  -2   6    0.99    0.86
  -1  -2  -6    1.92    0.98
  -1   2  -6    0.87    0.67
  -1  -2  -6    2.13    0.73
   1  -2   6    0.61    0.98
  -1  -2  -6    1.97    0.81
   1   2   6    0.88    1.01
  -1   2  -6    0.68    0.83
  -1   2  -6    1.28    0.71
   1   2   6    1.99    0.78
  -1  -2  -6    1.38    0.74
   1  -2   6    0.96    0.70
  -1   2  -6    1.98    0.78
  -1   2  -6    1.08    0.64
   1  -2   6    2.97    0.92
  -1  -2  -6    0.75    0.97
  -1   2  -6    1.15    0.52
   1  -2   6    0.47    0.77
   1   2   6    1.55    0.93
  -1  -2  -6    1.81    0.76
  -1  -2  -6    0.69    0.40
   1  -2   6    0.96    0.50
   1  -2   6    0.84    0.94
  -1   2  -6    1.31    0.86
   1   2   6    1.11    0.98
  -1  -2  -6    1.17    0.83
   1   2   6    1.01    0.70
   1  -2   6    0.20    0.76
  -1   2  -6    1.78    0.74
  -1  -2  -7    7.62    0.98
  -1   2  -7    6.61    0.94
   1  -2   7    6.54    0.90
   1   2   7    9.11    1.02
  -1  -2  -7    7.84    0.88
   1  -2   7    6.90    0.73
   1   2   7    6.30    0.79
   1   2   7    7.75    0.70
   1   2   7    7.27    0.61
  -1   2  -7    8.01    0.83
  -1  -2  -7    8.31    0.97
  -1  -2  -7    8.46    1.16
  -1   2  -7    8.24    0.99
   1  -2   7    8.55    1.08
  -1   2  -7    6.66    1.00
  -1  -2  -7    7.92    1.05
   1   2   7    8.86    1.16
   1  -2   7    6.94    1.18
  -1   2  -7    7.43    0.71
  -1   2  -7    7.74    0.79
  -1   2  -7    6.53    0.97
   1  -2   7    6.67    0.96
   1   2   7    6.58    0.96
  -1  -2  -7    9.08    1.14
   1  -2   7    8.55    1.08
  -1   2  -7    7.72    0.81
  -1  -2  -7    8.56    0.86
   1  -2   7    9.87    0.91
  -1   2  -7    8.90    1.00
   1   2   7    8.82    1.18
   1  -2   7    7.33    1.00
   1  -2   7    6.32    1.19
  -1  -2  -7    6.54    1.06
  -1   2  -7    7.20    1.07
   1   2   7    7.67    1.19
  -1   2  -7    8.82    0.90
  -1  -2  -7    7.78    0.97
  -1   2  -7    8.74    0.99
  -1  -2  -7    7.15    0.99
  -1   2  -7    7.54    1.00
   1  -2   7    8.47    0.74
  -1  -2  -7    8.14    0.62
  -1   2  -8    9.93    1.26
   1  -2   8    9.13    0.89
  -1  -2  -8    8.98    0.96
   1   2   8   10.22    0.83
   1   2   8    9.30    0.88
  -1  -2  -8    9.32    1.13
  -1   2  -8    9.27    1.11
   1   2   8    7.72    0.70
  -1   2  -8   10.56    0.96
   1  -2   8   11.48    1.38
  -1   2  -8   10.11    1.18
  -1  -2  -8   12.01    1.09
  -1  -2  -8   12.19    1.37
  -1   2  -8    8.17    1.15
   1  -2   8   10.32    1.42
  -1  -2  -8    9.91    1.20
   1   2   8   10.10    1.42
  -1   2  -8    9.66    0.84
  -1   2  -8   10.63    0.97
  -1   2  -8    8.71    1.12
   1  -2   8   10.53    1.36
  -1  -2  -8    8.18    1.25
  -1  -2  -8    8.89    0.80
  -1   2  -8    9.50    0.87
  -1  -2  -8    9.04    0.96
   1  -2   8    9.09    1.03
  -1   2  -8    8.59    1.09
  -1  -2  -8    9.23    0.89
   1   2   8    9.08    1.31
   1  -2   8    9.83    1.13
  -1   2  -8    9.05    0.95
  -1  -2  -8   10.08    1.06
  -1  -2  -8    9.69    1.20
  -1   2  -8    9.99    1.24
   1  -2   8    8.26    1.31
   1   2   8    9.44    1.35
   1  -2   8    9.74    0.87
  -1  -2  -8    7.88    1.08
   1   2   8    8.69    1.12
   1  -2   8    8.86    1.05
  -1   2  -8    9.32    1.07
   1  -2   8    9.60    1.15
   1   2   8   10.55    1.16
  -1  -2  -9  207.09    7.75
   1   2   9  204.27    7.71
  -1   2  -9  207.66    7.69
  -1   2  -9  196.49    7.79
   1  -2   9  207.18    7.41
  -1  -2  -9  210.58    7.50
   1   2   9  200.97    7.35
   1   2   9  214.19    7.50
   1  -2   9  209.95    7.68
  -1   2  -9  207.75    7.48
   1  -2   9  212.10    7.77
  -1   2  -9  208.68    7.70
  -1  -2  -9  209.63    7.75
   1   2   9  193.59    7.24
  -1  -2  -9  219.73    7.64
  -1  -2  -9  187.40    7.49
   1  -2   9  184.52    7.48
  -1  -2  -9  202.56    7.76
  -1   2  -9  204.65    7.78
  -1   2  -9  211.03    7.36
  -1  -2  -9  210.86    7.51
  -1   2  -9  215.52    7.74
  -1  -2  -9  205.21    7.76
   1  -2   9  197.05    7.73
  -1   2  -9  210.75    7.54
  -1   2  -9  216.57    7.31
  -1  -2  -9  210.48    7.21
   1  -2   9  212.38    7.68
  -1  -2  -9  203.88    7.41
  -1   2  -9  207.10    7.68
   1   2   9  208.14    7.81
   1  -2   9  206.62    7.64
  -1  -2  -9  210.81    7.62
  -1   2  -9  211.84    7.53
   1  -2   9  199.46    7.37
   1  -2   9  213.03    7.80
   1   2   9  215.11    7.82
  -1  -2  -9  217.24    7.80
  -1   2  -9  215.64    7.81
   1  -2   9  201.97    7.82
   1   2   9  208.22    7.84
  -1   2  -9  207.70    7.72
   1   2   9  214.87    7.77
   1  -2   9  204.18    7.74
  -1  -2  -9  207.87    7.72
   1   2  10   37.83    2.20
  -1   2 -10   37.46    2.17
  -1  -2 -10   37.77    1.93
  -1   2 -10   36.71    1.79
  -1   2 -10   35.70    2.34
  -1  -2 -10   36.88    1.95
   1  -2  10   39.16    1.87
   1   2  10   33.29    1.86
   1   2  10   35.35    1.80
   1  -2  10   35.17    2.09
  -1   2 -10   38.83    1.95
   1  -2  10   36.59    2.44
  -1  -2 -10   40.07    2.35
   1   2  10   38.23    1.73
  -1  -2 -10   36.97    2.07
  -1  -2 -10   32.13    1.97
   1  -2  10   34.49    2.03
  -1  -2 -10   36.70    2.28
  -1   2 -10   36.88    2.26
  -1   2 -10   35.84    2.21
  -1  -2 -10   32.09    2.29
   1  -2  10   38.32    2.48
  -1   2 -10   35.66    1.97
  -1   2 -10   38.40    1.75
  -1   2 -10   38.72    2.17
  -1  -2 -10   35.19    1.87
   1  -2  10   41.83    2.19
  -1  -2 -10   37.80    1.67
   1   2  10   34.27    2.34
   1  -2  10   36.18    2.16
  -1  -2 -10   36.00    2.06
  -1   2 -10   37.47    2.00
   1  -2  10   32.52    1.81
  -1  -2 -10   34.29    1.69
   1  -2  10   36.74    2.46
   1   2  10   36.12    2.39
  -1  -2 -10   37.44    2.26
   1  -2  10   39.13    2.54
  -1   2 -10   35.09    2.24
   1   2  10   36.74    2.47
   1   2  10   34.68    2.22
   1  -2  10   35.26    2.19
  -1   2 -10   38.42    2.22
  -1  -2 -10   36.72    2.22
  -1  -2 -11   27.61    1.69
  -1   2 -11   30.46    1.57
  -1   2 -11   17.77    1.91
   1  -2  11   26.91    1.58
  -1  -2 -11   29.30    1.75
   1   2  11   25.09    1.64
   1   2  11   21.69    1.51
   1  -2  11   21.66    1.74
  -1   2 -11   26.97    1.69
  -1   2 -11   29.07    1.77
  -1  -2 -11   30.15    1.88
   1  -2  11   22.69    2.34
  -1   2 -11   29.82    1.78
  -1   2 -11   25.62    1.98
  -1  -2 -11   26.53    2.13
  -1   2 -11   25.49    2.05
  -1  -2 -11   29.34    2.12
  -1  -2 -11   26.88    1.32
  -1   2 -11   29.15    1.47
   1  -2  11   23.29    2.37
   1  -2  11   31.62    2.17
   1   2  11   31.03    2.10
  -1   2 -11   25.46    1.84
  -1  -2 -11   28.44    1.66
   1  -2  11   31.40    2.06
  -1  -2 -11   30.27    1.88
  -1   2 -11   29.95    1.78
   1  -2  11   26.13    2.34
   1   2  11   28.31    2.33
  -1  -2 -11   25.10    1.44
   1  -2  11   18.98    1.52
  -1   2 -11   25.91    1.91
   1  -2  11   18.48    1.75
  -1  -2 -11   20.81    1.74
  -1   2 -12   -0.32    1.35
  -1  -2 -12    0.09    0.92
   1  -2  12    1.36    0.79
   1   2  12    0.95    0.84
   1  -2  12    0.69    0.95
   1   2  12    1.76    0.84
  -1   2 -12   -1.03    0.97
   1  -2  12   -2.47    1.78
  -1   2 -12    0.48    0.91
   1  -2  12    2.37    1.24
  -1  -2 -12    3.02    1.44
  -1   2 -12    0.10    0.95
  -1   2 -12    0.82    1.30
  -1   2 -12    1.55    0.78
  -1  -2 -12    0.64    0.87
  -1   2 -12    1.84    0.74
  -1  -2 -12    1.70    0.62
  -1   2 -12    1.63    1.12
  -1  -2 -12    1.44    0.88
   1  -2  12    2.11    0.92
  -1  -2 -12    1.64    1.21
  -1   2 -12    2.08    1.29
   1  -2  12    1.52    1.74
   1   2  12    0.45    1.61
  -1   2 -12    1.45    1.15
  -1   2 -12    1.83    1.06
   1   2  12    0.74    1.17
   1  -2  12    1.31    1.31
  -1  -2 -12    1.44    0.69
  -1  -2 -13    0.16    1.39
  -1  -2 -13    0.51    1.06
  -1   2 -13   -1.36    1.34
  -1   2 -13   -0.79    1.08
  -1  -2 -13    0.48    1.02
  -1   2 -13    1.96    1.35
  -1  -2 -13   -0.65    1.33
   1   2  13    1.37    0.84
  -1   2 -13   -1.35    1.28
  -1  -2 -13    1.36    0.94
   1  -2  13    0.32    1.34
   1   2  13   -0.16    1.34
   1  -2  13    2.09    2.16
  -1   2 -13    0.58    1.22
  -1   2 -13    0.15    0.80
  -1  -2 -13    1.05    0.95
  -1  -2 -13   -1.31    1.58
  -1   2 -13   -1.05    1.50
   1   2  13   -1.66    1.04
   1  -2  13   -0.17    0.80
   1   2  13    1.02    0.87
   1  -2  14   11.01    1.18
   1   2  14   12.64    1.35
  -1   2 -14    8.51    1.47
  -1  -2 -14   12.34    1.34
  -1  -2 -14   12.59    1.92
  -1   2 -14   11.20    1.41
  -1  -2 -14    8.98    1.46
  -1   2 -14   18.26    1.93
  -1  -2 -14    5.76    1.93
  -1   2 -14    9.59    1.89
  -1   2 -14   12.29    1.82
  -1  -2 -14   10.86    1.71
  -1   2 -14   10.71    1.66
   1   2  14   12.49    1.55
   1  -2  14   14.02    1.91
   1   2  14   11.43    1.83
  -1   2 -15   -0.97    1.59
  -1  -2 -15   -0.19    1.58
  -1  -2 -15    2.03    1.06
  -1   2 -15    0.92    1.18
   1   2  15   -0.88    1.26
  -1  -2 -15    0.90    1.89
  -1   2 -15    2.51    1.74
   1   2  15   -1.75    1.62
   1  -2  15   -0.38    1.59
  -1   2 -15   -0.90    1.56
  -1  -2 -15   -1.02    1.31
  -1   2 -15    1.54    1.24
  -1  -2 -15    1.31    1.68
   1   2  15    2.02    1.01
  -1   2 -16    4.88    1.38
  -1  -2 -16    3.64    1.86
  -1   2 -16    3.52    1.80
  -1  -2 -16    4.01    1.47
   1   2  16    4.19    1.41
  -1   2 -16    2.49    1.84
  -1  -2 -16    1.21    1.96
  -1   2 -16    5.82    1.56
   1  -2  16    6.39    1.94
   1   2  16    3.78    1.79
  -1  -2 -16    2.93    1.77
  -1   2 -16    3.56    1.76
  -1   2 -17    0.85    1.37
  -1  -2 -17   -0.22    1.90
  -1  -2 -17    1.29    1.42
  -1   2 -17    1.05    1.95
   1   2  17    1.96    1.43
  -1   2 -17    0.85    1.50
  -1  -2 -17    0.22    1.78
  -1   2 -17    1.80    1.79
   1  -2  17    1.33    1.78
   1   2  17    0.45    1.91
  -1  -2 -17    3.10    2.19
  -1   2 -17    3.43    1.94
  -1  -3  18   -0.22    1.94
   1   3 -18   -0.74    1.49
   1   3 -18   -1.89    2.10
   1  -3 -18    1.23    2.25
   1  -3 -18    0.58    1.38
   1  -3 -18   -0.54    2.13
   1   3 -18    0.27    2.06
   1   3 -18    0.70    1.82
   1  -3 -18    0.23    1.65
  -1  -3  18    1.67    2.50
  -1   3  18    5.93    2.71
  -1  -3  17    0.82    1.79
  -1   3  17    6.06    2.02
   1   3 -17   -0.18    1.55
  -1   3  17   -0.79    1.18
   1  -3 -17    0.14    1.23
   1  -3 -17   -0.93    2.05
   1   3 -17   -4.02    2.23
   1   3 -17    0.74    1.91
   1  -3 -17    0.50    2.00
   1   3 -17    1.10    1.78
   1  -3 -17    1.75    1.66
  -1  -3  17   -3.35    2.56
  -1   3  17    0.44    2.31
  -1  -3  16    7.04    2.83
  -1   3  16    5.15    2.34
  -1  -3  16    4.56    2.37
   1   3 -16   -1.52    1.36
   1  -3 -16    2.58    1.97
   1   3 -16    0.21    1.84
   1  -3 -16    1.44    1.15
  -1   3  16    2.39    1.20
   1  -3 -16    2.58    1.86
   1   3 -16    0.46    1.85
   1  -3 -16    2.29    1.19
  -1   3  16   -0.40    1.79
  -1  -3  16    0.76    1.64
   1   3 -16   -0.41    1.59
   1  -3 -16    0.61    1.61
  -1  -3  15    8.93    2.55
   1  -3 -15    4.78    1.85
   1   3 -15    3.39    1.73
  -1  -3  15    7.08    2.19
  -1   3  15    4.56    2.13
   1  -3 -15    4.20    1.92
   1   3 -15    6.41    1.10
   1   3 -15    5.60    1.78
  -1  -3  15    5.07    1.65
  -1   3  15    3.35    1.64
   1   3 -15    4.62    1.44
   1  -3 -15    5.14    1.05
   1  -3 -15    4.48    1.15
   1  -3 -15    6.69    1.68
   1   3 -15    6.89    1.61
  -1   3  15    6.87    1.24
  -1   3  14    9.05    1.25
   1  -3 -14   10.93    1.30
   1  -3 -14   10.50    1.91
   1   3 -14    9.23    1.71
   1   3 -14   11.17    1.14
  -1   3  14    7.52    1.19
   1   3 -14    7.83    1.57
   1  -3 -14   12.90    1.69
  -1  -3  14    7.74    2.15
   1   3 -14   11.68    1.16
   1  -3 -14    6.86    1.66
   1   3 -14   10.20    1.52
   1  -3 -14   12.05    1.22
   1  -3 -14    8.78    1.93
   1   3 -14   10.10    1.85
   1  -3 -14   10.73    1.10
  -1  -3  14   13.08    1.80
  -1   3  14    7.39    1.64
   1   3 -14   12.30    1.19
  -1   3  14   11.72    1.33
  -1  -3  14   12.09    2.08
  -1   3  14    8.01    2.08
  -1   3  13    0.32    0.74
  -1   3  13    0.18    0.86
   1  -3 -13    2.03    0.94
  -1   3  13    1.15    0.93
   1   3 -13   -0.22    0.76
  -1  -3  13    2.83    2.00
   1   3 -13   -0.32    1.39
   1   3 -13   -0.23    0.79
   1  -3 -13    1.35    1.51
   1   3 -13    1.55    1.29
   1  -3 -13    0.93    1.24
  -1   3  13   -0.78    1.29
  -1  -3  13   -0.58    1.31
  -1   3  13   -1.13    0.90
   1  -3 -13    1.46    1.53
   1   3 -13   -0.71    1.43
   1  -3 -13    0.58    0.81
  -1   3  13    0.33    1.03
  -1  -3  13    0.16    1.63
  -1   3  13    1.74    1.61
   1   3 -13    0.22    0.81
   1  -3 -13    0.69    0.79
   1  -3 -13    0.77    1.23
   1   3 -13   -0.98    1.13
   1  -3 -12   67.82    2.68
  -1   3  12   63.19    2.69
  -1   3  12   55.86    2.73
  -1  -3  12   62.26    3.41
  -1   3  12   63.66    3.43
  -1   3  12   60.95    2.83
  -1  -3  12   54.19    2.98
   1   3 -12   58.71    3.00
  -1  -3  12   56.19    3.43
   1  -3 -12   65.16    2.90
   1   3 -12   65.66    2.66
   1   3 -12   61.37    2.63
   1   3 -12   60.53    3.30
   1  -3 -12   70.17    3.50
   1  -3 -12   64.85    3.26
   1   3 -12   59.98    3.20
   1   3 -12   54.50    3.04
   1  -3 -12   60.04    2.70
   1  -3 -12   52.73    3.32
   1   3 -12   62.45    2.31
  -1  -3  12   64.30    2.91
  -1   3  12   64.66    3.26
  -1  -3  12   59.92    3.11
   1   3 -12   60.64    2.62
  -1   3  12   60.99    2.90
   1  -3 -12   62.16    2.89
  -1  -3  12   61.60    3.03
  -1   3  12   63.20    2.85
   1  -3 -12   55.33    2.80
  -1  -3  12   53.77    2.92
   1  -3 -12   48.12    2.99
  -1   3  12   58.30    2.90
   1   3 -12   56.37    3.31
   1   3 -11    2.31    0.93
  -1   3  11    1.93    1.08
  -1  -3  11    1.60    0.94
   1   3 -11    2.16    0.47
   1  -3 -11    4.42    1.38
   1   3 -11    2.44    1.26
  -1   3  11    1.66    0.97
  -1  -3  11    2.01    1.23
   1  -3 -11    2.68    0.75
  -1   3  11    2.47    0.84
  -1   3  11    1.96    0.73
  -1  -3  11    1.87    1.02
   1   3 -11    1.58    1.04
  -1  -3  11    2.59    1.05
  -1   3  11    2.28    0.88
   1   3 -11    2.57    0.73
   1  -3 -11    1.48    1.00
  -1  -3  11    1.89    1.65
  -1  -3  11    1.59    1.20
   1   3 -11    0.80    1.13
   1   3 -11    1.86    0.68
   1  -3 -11    4.31    1.50
   1  -3 -11    2.63    1.15
   1   3 -11    2.14    1.10
   1  -3 -11    1.99    0.76
   1  -3 -11    2.29    1.21
   1   3 -11    2.00    1.01
  -1   3  11    0.51    1.30
  -1  -3  11    2.06    1.38
  -1   3  11    1.40    1.10
  -1  -3  11    1.05    1.10
   1   3 -11    1.52    1.01
  -1  -3  11    1.52    0.99
   1  -3 -11    1.29    0.83
   1  -3 -11    1.84    0.91
   1   3 -11    1.81    0.72
  -1   3  11    1.10    0.90
  -1  -3  11    2.12    1.21
  -1   3  11    2.58    0.86
  -1  -3  10  125.68    5.46
   1   3 -10  136.60    5.11
  -1   3  10  137.59    5.28
   1  -3 -10  126.77    5.45
   1   3 -10  133.73    4.61
  -1  -3  10  128.28    5.45
   1   3 -10  117.43    5.38
  -1   3  10  132.99    5.10
   1  -3 -10  138.64    4.92
  -1   3  10  143.97    4.98
  -1  -3  10  124.04    5.27
  -1   3  10  120.45    4.95
  -1  -3  10  121.05    5.45
  -1   3  10  129.13    5.04
   1  -3 -10  135.39    5.48
  -1  -3  10  120.20    5.23
  -1  -3  10  136.70    5.49
   1   3 -10  127.70    5.25
   1   3 -10  135.35    4.86
   1  -3 -10  140.78    5.13
   1   3 -10  133.93    4.86
   1  -3 -10  116.99    5.27
  -1  -3  10  110.76    5.19
   1  -3 -10  139.32    5.38
  -1  -3  10  138.31    5.41
   1   3 -10  128.68    5.33
  -1   3  10  139.87    5.39
  -1  -3  10  133.84    5.48
   1   3 -10  132.21    5.41
   1  -3 -10  129.24    5.49
   1   3 -10  135.78    4.66
   1  -3 -10  134.35    4.94
   1   3 -10  143.72    5.36
  -1  -3  10  129.66    4.66
  -1  -3  10  139.04    5.12
  -1   3  10  126.40    5.35
   1  -3 -10  139.29    5.39
   1   3 -10  133.39    5.35
  -1  -3  10  137.62    5.44
  -1  -3  10  146.25    5.37
  -1   3  10  123.36    5.32
   1   3 -10  135.35    5.28
   1  -3 -10  123.57    5.06
  -1  -3  10  114.53    5.12
   1   3 -10  131.69    5.22
   1   3 -10  140.05    4.88
   1  -3 -10  136.85    5.11
  -1   3  10  138.16    5.14
  -1   3  10  136.43    5.06
   1   3  -9   43.36    2.07
  -1   3   9   42.93    2.22
  -1  -3   9   45.32    2.48
   1   3  -9   45.14    1.66
  -1   3   9   43.72    2.10
   1   3  -9   33.85    2.27
  -1  -3   9   41.27    2.38
  -1  -3   9   45.66    1.73
   1  -3  -9   44.51    1.94
  -1   3   9   44.41    1.98
  -1  -3   9   42.48    2.26
  -1   3   9   39.69    1.97
  -1  -3   9   42.15    2.41
   1  -3  -9   42.06    2.49
  -1  -3   9   42.04    2.28
  -1   3   9   40.99    2.04
   1   3  -9   41.41    2.23
  -1  -3   9   40.86    2.46
   1   3  -9   45.71    1.89
   1  -3  -9   48.74    2.15
   1   3  -9   44.21    1.87
   1   3  -9   44.12    2.35
  -1  -3   9   46.56    2.47
   1  -3  -9   46.25    2.52
   1  -3  -9   48.46    2.35
  -1  -3   9   43.48    2.38
  -1   3   9   43.79    2.32
   1   3  -9   43.34    2.26
  -1   3   9   45.66    2.31
  -1  -3   9   45.44    2.25
   1   3  -9   44.01    1.74
   1   3  -9   45.06    2.27
   1  -3  -9   41.97    1.92
  -1  -3   9   41.29    1.76
  -1  -3   9   46.76    2.11
  -1   3   9   42.51    2.03
  -1   3   9   45.11    2.41
   1  -3  -9   46.23    2.33
  -1  -3   9   41.06    2.36
   1   3  -9   45.51    2.32
  -1  -3   9   40.74    2.17
   1  -3  -9   40.52    2.08
   1   3  -9   44.80    2.24
   1   3  -9   44.24    2.22
  -1   3   9   44.28    2.14
   1   3  -9   43.41    1.87
   1  -3  -9   43.33    2.13
  -1  -3   9   36.50    2.26
   1  -3  -9   34.05    2.24
   1   3  -8   50.98    1.84
   1  -3  -8   47.82    2.10
  -1  -3   8   50.14    1.92
  -1   3   8   58.75    2.24
  -1   3   8   52.34    2.16
  -1  -3   8   50.61    2.47
  -1  -3   8   54.26    2.62
   1  -3  -8   48.77    2.17
  -1  -3   8   57.37    2.53
  -1  -3   8   52.87    2.59
   1   3  -8   50.14    2.40
   1  -3  -8   51.45    2.59
  -1   3   8   51.27    2.23
   1  -3  -8   46.91    2.25
   1   3  -8   47.05    2.03
   1  -3  -8   61.73    2.60
  -1  -3   8   62.03    2.63
   1  -3  -8   46.86    2.38
   1   3  -8   47.15    2.38
  -1  -3   8   50.02    2.46
  -1   3   8   48.77    2.44
  -1   3   8   52.55    2.26
  -1  -3   8   51.54    2.58
   1   3  -8   57.88    2.60
  -1  -3   8   49.51    2.55
   1  -3  -8   55.25    2.68
   1   3  -8   48.86    2.48
   1   3  -8   48.82    1.96
  -1  -3   8   48.89    2.20
  -1  -3   8   49.23    2.00
   1   3  -8   45.82    2.36
  -1   3   8   49.99    2.21
  -1   3   8   50.94    2.27
   1  -3  -8   44.83    2.22
   1   3  -8   47.69    2.03
   1   3  -8   53.58    2.38
  -1  -3   8   59.27    2.43
   1  -3  -8   60.77    2.37
  -1   3   8   48.12    2.45
  -1  -3   8   51.46    2.48
   1   3  -8   49.66    2.42
   1  -3  -8   48.44    2.38
  -1   3   8   48.10    2.36
   1   3  -8   49.08    2.19
  -1  -3   8   58.58    2.67
  -1   3   8   47.46    2.41
  -1  -3   8   46.97    2.31
   1   3  -8   46.05    2.30
   1   3  -7  641.40   21.50
  -1   3   7  648.95   21.85
  -1  -3   7  631.41   22.15
   1   3  -7  654.29   22.13
   1  -3  -7  640.28   21.78
  -1  -3   7  633.86   21.59
  -1   3   7  666.07   21.83
  -1  -3   7  678.97   22.12
  -1  -3   7  637.92   22.20
   1  -3  -7  666.65   22.13
  -1  -3   7  655.99   22.12
  -1   3   7  664.34   21.90
  -1  -3   7  667.10   22.10
   1   3  -7  628.77   22.04
   1  -3  -7  632.59   21.90
  -1   3   7  655.43   21.90
   1  -3  -7  664.93   22.06
  -1  -3   7  671.81   22.14
  -1   3   7  650.95   22.03
   1   3  -7  633.94   22.01
   1  -3  -7  626.63   22.01
  -1  -3   7  646.89   22.03
   1   3  -7  661.48   22.11
  -1  -3   7  646.27   22.09
   1  -3  -7  682.77   22.18
  -1  -3   7  640.47   21.66
   1   3  -7  651.94   21.66
  -1  -3   7  660.38   22.08
   1   3  -7  642.33   22.04
  -1   3   7  623.35   21.75
  -1  -3   7  646.76   21.84
  -1   3   7  650.58   21.90
   1  -3  -7  633.70   21.91
   1   3  -7  628.62   21.68
   1   3  -7  642.07   21.94
  -1   3   7  651.49   22.05
  -1  -3   7  648.62   21.95
  -1   3   7  644.65   22.03
  -1  -3   7  671.62   22.07
   1   3  -7  638.59   22.03
   1  -3  -7  656.37   22.03
   1   3  -7  651.89   22.02
   1  -3  -7  693.98   21.98
  -1  -3   7  663.84   22.01
   1   3  -7  600.34   21.80
  -1  -3   7  640.14   22.17
  -1   3   7  651.02   22.00
  -1   3   7  638.66   21.85
  -1   3   6   26.11    1.32
   1   3  -6   28.48    1.60
  -1  -3   6   27.88    1.66
  -1  -3   6   27.27    1.11
  -1   3   6   27.30    1.34
   1  -3  -6   27.90    1.29
  -1  -3   6   27.06    1.61
  -1  -3   6   25.68    1.52
   1   3  -6   28.14    1.54
   1  -3  -6   24.85    1.73
  -1  -3   6   26.34    1.61
  -1  -3   6   28.79    1.61
  -1   3   6   28.92    1.44
   1  -3  -6   27.27    1.41
   1   3  -6   28.54    1.18
  -1  -3   6   29.35    1.63
   1  -3  -6   27.42    1.62
   1  -3  -6   25.75    1.47
  -1  -3   6   29.82    1.54
   1   3  -6   24.87    1.45
  -1   3   6   30.88    1.57
   1  -3  -6   24.19    1.79
   1   3  -6   29.07    1.62
  -1  -3   6   28.08    1.66
  -1  -3   6   25.20    1.22
   1   3  -6   29.96    1.23
   1  -3  -6   26.46    1.04
  -1   3   6   29.09    1.26
   1   3  -6   28.85    1.54
  -1  -3   6   26.70    1.54
   1  -3  -6   26.29    1.22
  -1  -3   6   26.54    1.32
   1   3  -6   26.73    1.41
  -1   3   6   29.72    1.54
  -1  -3   6   26.68    1.41
  -1  -3   6   26.21    1.63
  -1   3   6   27.83    1.50
  -1   3   6   24.45    1.38
   1  -3  -6   25.52    1.41
   1   3  -6   27.61    1.18
  -1  -3   6   27.95    1.50
   1   3  -6   29.94    1.55
   1  -3  -6   27.80    1.48
  -1  -3   6   29.44    1.67
   1   3  -6   29.15    1.52
   1  -3  -6   27.41    1.50
  -1  -3   6   30.61    1.56
  -1   3   6   28.07    1.56
  -1  -3   5  283.43    9.52
   1  -3  -5  279.54    9.70
  -1   3   5  277.90    9.69
   1  -3  -5  282.51    9.69
  -1  -3   5  303.40   10.01
  -1  -3   5  293.98    9.94
   1   3  -5  276.58    9.89
  -1  -3   5  276.24    9.88
  -1  -3   5  288.79    9.93
  -1   3   5  278.77    9.77
   1  -3  -5  283.77    9.97
   1  -3  -5  287.17    9.78
   1   3  -5  286.47    9.55
  -1  -3   5  287.50    9.95
   1  -3  -5  281.59    9.90
  -1   3   5  290.22    9.83
  -1  -3   5  296.68    9.84
  -1  -3   5  282.42    9.89
   1   3  -5  298.58    9.92
  -1  -3   5  276.18    9.63
   1  -3  -5  281.38    9.96
   1  -3  -5  273.71    9.50
   1   3  -5  288.87    9.63
  -1  -3   5  293.64    9.91
  -1   3   5  280.86    9.61
   1   3  -5  283.27    9.88
  -1  -3   5  293.96    9.67
  -1  -3   5  304.05   10.00
   1   3  -5  277.01    9.65
  -1   3   5  285.07    9.85
   1   3  -5  288.45    9.76
  -1  -3   5  275.46    9.85
   1   3  -5  269.79    9.85
   1   3  -5  279.35    9.54
  -1   3   5  276.25    9.77
   1  -3  -5  279.20    9.77
   1  -3  -5  288.23    9.83
  -1  -3   5  290.40    9.84
  -1   3   5  284.99    9.83
   1   3  -5  286.04    9.83
  -1  -3   5  287.63    9.98
  -1  -3   5  278.87    9.90
   1   3  -5  273.62    9.89
  -1   3   5  277.96    9.66
  -1  -3   4  112.00    4.25
   1   3  -4  113.25    3.96
  -1  -3   4  101.55    4.17
  -1  -3   4  112.78    4.24
  -1   3   4  116.94    3.97
  -1  -3   4  107.19    4.16
   1  -3  -4  115.20    4.03
   1  -3  -4  114.04    4.05
  -1  -3   4  120.98    4.28
  -1  -3   4  115.57    4.24
  -1  -3   4  116.37    4.24
   1  -3  -4  119.01    4.13
   1   3  -4  112.98    3.87
  -1  -3   4  112.74    3.98
  -1  -3   4  111.31    4.10
  -1   3   4  112.90    4.11
   1   3  -4  108.36    4.18
  -1  -3   4  110.87    4.20
   1   3  -4  114.71    4.01
   1  -3  -4  111.62    3.91
  -1  -3   4  112.83    4.00
  -1   3   4  117.73    3.91
  -1   3   4  110.53    3.93
  -1  -3   4  117.66    4.21
  -1  -3   4  115.68    3.97
   1  -3  -4  117.68    4.12
   1   3  -4  112.74    3.87
   1   3  -4  114.52    4.05
   1  -3  -4  106.90    4.10
   1   3  -4  112.03    4.12
  -1   3   4  112.82    4.10
  -1  -3   4  109.84    4.08
   1  -3  -4  108.51    4.05
   1   3  -3  396.65   13.15
  -1  -3   3  392.75   13.48
   1   3  -3  395.80   13.21
   1  -3  -3  403.36   13.22
  -1  -3   3  399.76   13.45
  -1  -3   3  371.98   13.48
  -1   3   3  392.38   13.21
  -1  -3   3  391.41   13.44
   1  -3  -3  398.93   13.35
   1  -3  -3  411.70   13.32
  -1  -3   3  394.12   13.46
  -1  -3   3  404.77   13.48
  -1  -3   3  378.50   13.47
   1  -3  -3  389.10   13.37
  -1  -3   3  393.15   13.15
   1   3  -3  396.94   13.15
  -1  -3   3  402.66   13.26
  -1  -3   3  401.31   13.34
  -1   3   3  401.62   13.34
   1  -3  -3  385.71   13.33
   1   3  -3  395.49   13.34
  -1  -3   3  399.95   13.43
   1   3  -3  415.34   13.31
   1  -3  -3  385.52   13.23
  -1   3   3  392.18   13.23
  -1  -3   3  396.19   13.30
  -1  -3   3  396.09   13.44
  -1  -3   3  392.07   13.21
   1   3  -3  397.32   13.27
   1  -3  -3  393.54   13.37
  -1  -3   3  389.40   13.27
  -1   3   3  398.83   13.34
  -1  -3   3  391.52   13.34
  -1  -3   3  383.26   13.32
  -1   3   3  391.31   13.33
  -1   3   3  386.08   13.33
   1  -3  -3  389.49   13.33
  -1  -3   2 1456.15   48.13
   1   3  -2 1496.22   48.40
  -1  -3   2 1493.58   48.40
   1   3  -2 1472.70   48.38
  -1  -3   2 1521.36   48.37
   1  -3  -2 1491.07   48.16
  -1  -3   2 1491.44   48.37
   1   3  -2 1439.82   48.36
  -1  -3   2 1478.72   48.36
  -1  -3   2 1457.11   48.20
  -1  -3   2 1516.52   48.37
   1   3  -2 1452.48   48.37
  -1  -3   2 1495.68   48.38
  -1   3   2 1436.07   48.14
   1   3  -2 1408.91   48.37
  -1  -3   2 1526.90   48.39
  -1   3   2 1395.31   48.29
   1   3  -2 1445.34   48.13
   1  -3  -2 1443.05   48.30
  -1  -3   2 1440.42   48.13
   1   3  -2 1461.26   48.21
   1   3  -2 1410.04   48.24
  -1   3   2 1468.32   48.24
  -1  -3   2 1471.02   48.24
   1  -3  -2 1443.50   48.24
  -1  -3   2 1421.21   48.33
  -1   3   2 1465.04   48.23
  -1  -3   2 1463.50   48.27
   1  -3  -2 1436.82   48.23
   1   3  -2 1439.83   48.13
  -1  -3   2 1425.56   48.24
  -1  -3   2 1454.10   48.23
   1   3  -2 1458.03   48.23
  -1   3   2 1431.03   48.23
   1  -3  -2 1449.05   48.23
  -1  -3   2 1454.40   48.16
   1  -3  -2 1448.57   48.31
  -1   3   2 1387.94   48.29
   1   3  -2 1438.62   48.13
  -1  -3   2 1441.48   48.15
  -1  -3   2 1495.41   48.34
   1   3  -2 1421.54   48.33
   1  -3  -2 1470.84   48.28
  -1   3   2 1426.64   48.29
  -1  -3   2 1462.24   48.20
   1   3  -1 2190.28   72.75
   1  -3  -1 2179.03   72.75
  -1   3   1 2161.91   72.76
  -1  -3   1 2195.68   72.76
   1   3  -1 2213.82   72.88
  -1  -3   1 2318.20   72.89
  -1  -3   1 2272.68   72.87
   1   3  -1 2131.16   72.87
   1   3  -1 2268.23   72.89
  -1  -3   1 2288.58   72.90
   1   3  -1 2197.44   72.74
  -1  -3   1 2159.63   72.74
   1  -3  -1 2157.96   72.86
  -1   3   1 2188.23   72.85
  -1  -3   1 2161.57   72.76
  -1   3   1 2215.21   72.76
  -1   3   1 2177.08   72.86
   1   3  -1 2192.43   72.74
  -1   3   1 2198.88   72.86
  -1  -3   1 2167.71   72.74
   1  -3  -1 2192.51   72.83
  -1   3   1 2206.47   72.83
  -1  -3   1 2155.57   72.84
   1   3  -1 2215.33   72.74
  -1  -3   1 2181.98   72.74
   1   3  -1 2293.99   72.94
  -1  -3   1 2405.38   72.95
  -1  -3   1 2263.79   72.87
   1   3  -1 2195.71   72.88
  -1  -3   1 2212.39   72.80
   1   3  -1 2179.28   72.80
   1   3  -1 2162.29   72.84
  -1  -3   1 2220.51   72.85
   1  -3  -1 2182.60   72.86
  -1  -3   1 2192.44   72.78
   1   3  -1 2166.05   72.78
  -1  -3   1 2164.55   72.76
   1  -3  -1 2183.22   72.75
  -1   3   1 2131.33   72.75
   1   3  -1 2202.48   72.75
   1  -3  -1 2169.38   72.86
   1  -3  -1 2187.59   72.86
   1   3   0 1326.63   44.27
   1   3   0 1458.73   44.35
  -1  -3   0 1443.78   44.33
   1   3   0 1433.84   44.32
  -1  -3   0 1308.81   44.27
   1   3   0 1314.93   44.27
   1  -3   0 1307.20   44.33
  -1   3   0 1298.53   44.33
  -1  -3   0 1299.92   44.27
   1   3   0 1329.22   44.27
   1   3   0 1305.85   44.27
  -1  -3   0 1345.71   44.28
   1  -3   0 1233.73   44.36
  -1   3   0 1285.03   44.35
  -1   3   0 1359.24   44.34
   1  -3   0 1336.41   44.33
  -1  -3   0 1331.73   44.24
   1  -3   0 1314.79   44.23
  -1   3   0 1320.83   44.24
   1   3   0 1342.26   44.23
   1  -3   0 1304.11   44.33
  -1   3   0 1314.42   44.33
  -1   3   0 1326.42   44.33
   1  -3   0 1312.77   44.33
  -1  -3   0 1316.92   44.29
   1   3   0 1293.50   44.28
   1   3   0 1341.00   44.29
  -1  -3   0 1432.57   44.30
  -1  -3   0 1310.97   44.26
  -1   3   0 1307.44   44.25
   1   3   0 1345.98   44.27
   1   3   0 1353.85   44.23
  -1   3   0 1309.87   44.23
  -1  -3   0 1326.20   44.24
   1  -3   0 1319.65   44.23
  -1  -3   0 1433.52   44.28
  -1  -3   0 1337.06   44.31
   1   3   0 1310.82   44.31
  -1  -3  -1 9525.11  315.11
  -1  -3  -1 9905.15  314.96
   1   3   1 9005.88  315.10
   1   3   1 9474.65  314.95
   1   3   1 9709.15  315.01
  -1  -3  -1 9231.07  315.08
   1   3   1 9401.92  315.08
  -1   3  -1 9529.69  315.09
   1  -3   1 9328.10  315.09
   1  -3   1 9878.61  314.95
  -1   3  -1 9476.90  314.95
   1   3   1 9999.00  315.02
   1  -3   1 9660.33  315.14
   1  -3   1 9195.13  315.10
  -1   3  -1 9446.63  315.12
  -1   3  -1 9148.48  315.10
  -1  -3  -1 9539.78  314.99
   1  -3   1 9633.39  315.07
  -1  -3  -1 9450.75  315.09
   1   3   1 9421.02  315.09
   1   3   1 9561.90  315.07
   1  -3   1 9897.55  314.97
  -1   3  -1 9652.80  314.96
   1   3   1 9287.74  315.09
  -1  -3  -1 9246.05  315.09
  -1  -3  -1 9524.80  315.09
   1  -3   1 9596.99  315.00
   1   3   1 9433.51  315.09
  -1   3  -1 9506.87  315.00
  -1  -3  -1 9259.17  314.99
   1   3   1 9376.46  314.99
  -1   3  -1 9236.81  315.07
   1  -3   1 9292.39  315.10
   1  -3   1 9167.34  315.07
  -1   3  -1 9543.66  315.09
  -1   3  -1 9562.21  315.08
  -1  -3  -2  991.55   33.21
   1   3   2  935.94   33.19
  -1   3  -2 1004.53   33.09
   1  -3   2 1012.77   33.09
   1   3   2  995.58   33.23
  -1  -3  -2  986.46   33.22
   1   3   2  920.14   33.18
  -1  -3  -2  983.88   33.21
   1  -3   2  991.76   33.18
  -1  -3  -2  993.43   33.21
  -1   3  -2  988.49   33.20
   1  -3   2 1026.07   33.21
   1  -3   2 1015.38   33.15
   1  -3   2  984.99   33.20
  -1   3  -2 1031.34   33.21
   1  -3   2  993.95   33.18
  -1   3  -2 1008.56   33.15
  -1   3  -2 1001.27   33.17
  -1  -3  -2  997.47   33.13
   1  -3   2  994.21   33.17
   1   3   2  991.69   33.13
  -1   3  -2  981.65   33.09
  -1   3  -2  997.72   33.14
  -1  -3  -2 1001.08   33.14
   1   3   2 1020.46   33.20
   1  -3   2 1018.09   33.09
   1  -3   2  977.95   33.14
  -1  -3  -2  992.68   33.15
  -1   3  -2  985.98   33.15
   1   3   3 1111.08   37.18
  -1   3  -3 1107.89   37.00
  -1  -3  -3 1092.23   37.13
   1  -3   3 1122.13   37.07
   1  -3   3 1113.62   37.07
  -1   3  -3 1145.23   37.02
   1  -3   3 1123.25   37.02
  -1   3  -3 1132.22   37.09
  -1  -3  -3 1039.33   37.06
   1  -3   3 1155.13   37.13
  -1   3  -3 1068.88   37.03
   1  -3   3 1108.88   37.00
  -1  -3  -3 1088.67   37.13
  -1  -3  -3 1097.68   37.08
  -1   3  -3 1115.72   37.09
  -1   3  -3 1133.75   37.09
  -1  -3  -3 1106.62   37.07
  -1  -3  -3 1144.64   37.12
   1   3   3 1152.34   37.15
   1  -3   3 1083.55   37.03
   1   3   4  291.19    9.63
  -1  -3  -4  287.11    9.95
   1  -3   4  289.00    9.81
  -1   3  -4  295.81    9.82
   1  -3   4  281.70    9.92
   1  -3   4  284.64    9.88
  -1   3  -4  286.01    9.94
  -1  -3  -4  286.03    9.94
  -1   3  -4  294.96    9.88
  -1  -3  -4  296.71    9.94
   1  -3   4  301.42    9.96
  -1  -3  -4  297.12    9.97
   1   3   4  303.07    9.98
   1   3   4  289.92    9.98
   1  -3   4  282.36    9.92
  -1  -3  -4  284.38    9.92
   1   3   4  277.34    9.90
  -1   3  -4  293.05    9.94
   1  -3   4  298.22    9.84
  -1   3  -4  287.22    9.83
   1   3   4  281.20   10.03
   1   3   4  264.36    9.91
   1   3   4  278.92    9.62
  -1   3  -5    0.11    0.48
  -1   3  -5   -0.52    0.82
  -1  -3  -5   -0.23    0.75
   1  -3   5    0.81    0.92
   1   3   5    0.69    0.84
  -1  -3  -5    0.67    0.44
   1   3   5    0.26    0.57
  -1  -3  -5   -0.26    0.58
   1   3   5    0.12    0.31
   1   3   5    0.35    0.29
  -1  -3  -5    0.52    0.71
  -1  -3  -5   -0.89    1.16
   1  -3   5   -0.27    0.74
   1  -3   5   -0.55    0.77
  -1   3  -5    0.86    0.66
  -1   3  -5   -0.62    0.66
   1  -3   5   -0.05    0.53
  -1  -3  -5   -1.30    1.28
   1   3   5    0.28    0.87
  -1   3  -5    0.51    0.81
  -1  -3  -5    0.23    0.73
   1  -3   5   -0.46    0.90
  -1   3  -5    0.09    0.64
  -1  -3  -5    0.29    0.68
   1   3   5    0.47    0.67
  -1   3  -5    0.51    0.65
   1   3   5    0.43    0.72
   1  -3   5   -0.28    0.66
   1  -3   5   -0.55    0.56
  -1  -3  -5   -0.40    0.69
  -1   3  -5    0.06    0.65
   1   3   5   -0.17    0.66
   1  -3   5   -0.06    0.67
   1  -3   5   -0.63    0.68
   1   3   5    0.81    0.88
  -1   3  -6  418.71   14.43
   1   3   6  412.86   14.49
  -1   3  -6  425.07   14.23
  -1   3  -6  412.59   14.44
   1  -3   6  396.90   14.27
  -1  -3  -6  421.85   14.37
   1   3   6  414.91   14.37
   1   3   6  406.26   14.10
   1  -3   6  419.37   14.35
  -1  -3  -6  433.98   14.54
  -1   3  -6  430.09   14.41
   1   3   6  416.36   14.07
   1  -3   6  428.78   14.44
  -1  -3  -6  419.61   14.43
  -1   3  -6  413.43   14.33
   1  -3   6  444.93   14.44
  -1  -3  -6  421.79   14.47
  -1   3  -6  414.88   14.45
   1  -3   6  420.02   14.44
  -1   3  -6  424.74   14.43
  -1   3  -6  419.29   14.28
  -1  -3  -6  429.86   14.56
  -1  -3  -6  409.15   14.17
  -1   3  -6  407.59   14.50
   1  -3   6  416.56   14.43
  -1  -3  -6  402.93   14.44
   1  -3   6  409.16   14.43
  -1   3  -6  411.83   14.43
   1   3   6  401.10   14.44
  -1  -3  -6  426.18   14.47
  -1   3  -6  429.82   14.48
   1  -3   6  433.78   14.50
   1   3   6  422.46   14.48
   1  -3   6  434.55   14.48
   1   3   6  428.47   14.47
  -1  -3  -6  416.48   14.44
   1   3   6  421.20   14.45
  -1  -3  -6  431.92   14.16
   1  -3   6  421.27   14.31
   1   3   6  428.52   14.55
  -1   3  -7  331.10   11.02
  -1   3  -7  306.44   11.29
   1  -3   7  326.57   11.10
  -1  -3  -7  322.94   11.18
   1   3   7  315.12   10.92
   1   3   7  328.18   11.19
   1  -3   7  327.45   11.35
   1   3   7  327.73   11.35
  -1  -3  -7  316.75   11.36
   1   3   7  313.24   10.87
   1  -3   7  332.69   11.31
  -1   3  -7  317.19   11.20
  -1  -3  -7  330.97   11.28
  -1   3  -7  327.60   11.16
   1  -3   7  297.40   11.18
  -1  -3  -7  284.73   11.07
  -1  -3  -7  315.02   11.31
  -1   3  -7  327.66   11.34
  -1   3  -7  327.61   11.29
   1  -3   7  312.38   11.28
  -1  -3  -7  329.53   11.40
  -1   3  -7  318.37   11.06
  -1   3  -7  311.99   11.34
   1  -3   7  329.66   11.30
   1   3   7  329.42   11.34
  -1   3  -7  327.09   11.27
   1   3   7  323.94   11.33
  -1  -3  -7  325.07   11.31
  -1   3  -7  330.45   11.31
   1  -3   7  327.65   11.32
  -1  -3  -7  320.20   11.26
   1   3   7  330.71   11.30
   1  -3   7  309.26   11.09
  -1   3  -7  323.28   11.33
  -1  -3  -7  334.79   11.34
   1  -3   7  328.49   11.38
   1   3   7  327.19   11.36
   1  -3   7  323.95   11.18
   1   3   7  326.05   11.42
  -1   3  -8  380.84   12.72
  -1   3  -8  347.17   13.07
   1  -3   8  379.63   12.81
  -1  -3  -8  379.39   12.91
   1   3   8  352.94   12.64
   1   3   8  383.08   12.92
   1   3   8  374.85   13.10
   1  -3   8  373.03   13.11
  -1   3  -8  355.51   12.90
   1  -3   8  371.61   13.06
   1   3   8  368.96   12.59
  -1  -3  -8  368.39   13.08
  -1  -3  -8  371.00   12.99
  -1   3  -8  382.77   12.90
   1  -3   8  339.62   12.90
  -1  -3  -8  335.48   12.83
  -1   3  -8  378.46   13.12
  -1  -3  -8  373.21   13.10
  -1  -3  -8  364.82   13.13
   1  -3   8  371.05   13.06
  -1   3  -8  368.05   13.03
  -1   3  -8  372.40   12.75
  -1   3  -8  376.90   13.10
   1  -3   8  377.89   13.02
  -1   3  -8  377.84   13.02
   1   3   8  379.71   13.10
  -1   3  -8  373.19   13.05
   1   3   8  378.40   13.10
   1  -3   8  392.63   13.12
  -1  -3  -8  375.05   13.06
  -1  -3  -8  375.41   13.01
   1   3   8  374.67   13.04
  -1   3  -8  391.57   12.91
   1  -3   8  349.60   12.79
  -1   3  -8  385.98   13.11
   1  -3   8  375.46   13.14
  -1  -3  -8  385.77   13.12
   1   3   8  378.07   13.15
   1   3   8  385.48   13.18
   1  -3   8  371.90   12.93
  -1   3  -9  256.94    8.77
  -1   3  -9  248.94    9.23
  -1  -3  -9  251.43    8.96
   1  -3   9  250.68    8.85
   1   3   9  246.45    8.72
   1   3   9  248.12    8.96
   1   3   9  252.45    9.22
   1  -3   9  246.45    9.21
  -1   3  -9  239.81    8.97
   1   3   9  232.99    8.63
   1  -3   9  245.37    9.17
  -1  -3  -9  262.31    9.23
  -1  -3  -9  252.44    9.07
  -1   3  -9  248.09    8.95
  -1  -3  -9  245.25    9.23
   1  -3   9  243.98    9.17
  -1   3  -9  248.88    9.14
  -1  -3  -9  255.90    9.22
  -1   3  -9  235.54    9.17
   1   3   9  247.30    9.18
  -1   3  -9  266.78    9.18
  -1  -3  -9  256.80    9.20
   1  -3   9  267.24    9.24
  -1   3  -9  253.53    8.77
  -1  -3  -9  247.82    8.78
  -1   3  -9  243.56    9.17
   1  -3   9  252.36    9.10
  -1  -3  -9  260.82    8.67
   1   3   9  257.54    9.29
   1  -3   9  258.35    9.05
  -1  -3  -9  258.26    9.09
  -1   3  -9  257.05    8.96
  -1   3  -9  257.74    9.22
  -1  -3  -9  262.32    9.22
   1   3   9  243.95    9.25
   1  -3   9  251.77    9.28
   1  -3   9  244.63    8.86
   1   3   9  257.60    9.22
  -1   3  -9  253.09    9.13
   1  -3   9  247.47    9.03
  -1  -3  -9  237.03    8.96
  -1   3 -10    8.76    1.29
   1  -3  10   13.61    1.40
  -1   3 -10   10.98    0.94
  -1   3 -10   10.67    1.43
  -1  -3 -10    9.28    1.14
   1  -3  10   10.85    1.03
   1   3  10   13.94    0.98
   1   3  10   11.48    1.13
   1  -3  10   13.43    1.41
  -1   3 -10   11.82    1.18
   1   3  10   12.39    0.89
   1  -3  10   12.43    1.67
  -1  -3 -10   13.35    1.64
  -1  -3 -10    8.86    1.27
  -1  -3 -10   12.75    1.45
   1   3  10    9.34    1.63
  -1   3 -10   11.59    1.50
  -1   3 -10    8.73    1.37
  -1   3 -10   10.98    1.17
  -1   3 -10   10.15    1.02
   1  -3  10   13.72    1.81
  -1  -3 -10   14.01    1.68
  -1  -3 -10   12.55    1.05
  -1  -3 -10   11.61    1.24
   1  -3  10   11.53    1.33
  -1   3 -10   10.44    1.38
  -1  -3 -10   12.40    0.94
  -1  -3 -10    9.40    1.27
  -1   3 -10   12.03    1.18
   1  -3  10   11.86    1.43
   1   3  10   10.01    1.34
  -1   3 -10   10.05    1.32
  -1  -3 -10    9.93    1.36
   1   3  10   14.20    1.83
   1  -3  10   12.60    1.82
  -1   3 -10    9.91    1.43
  -1  -3 -10    9.55    1.44
   1  -3  10   12.03    1.12
  -1  -3 -10   12.04    0.93
   1  -3  10   11.08    1.38
   1   3  10   10.77    1.28
  -1  -3 -11  103.19    4.23
  -1   3 -11  106.30    3.97
  -1   3 -11   87.46    4.49
  -1  -3 -11  110.62    4.25
   1  -3  11  108.70    4.09
   1   3  11   96.47    3.95
   1   3  11  109.62    4.26
   1  -3  11  101.23    4.42
   1  -3  11  111.29    4.71
  -1   3 -11  103.64    4.25
   1   3  11   93.26    3.84
  -1  -3 -11  104.27    4.38
  -1   3 -11  106.76    4.26
  -1  -3 -11   86.07    4.20
   1  -3  11   83.79    4.16
  -1  -3 -11  105.70    4.60
  -1   3 -11  109.03    4.63
  -1   3 -11  103.01    4.52
  -1  -3 -11  106.80    4.66
  -1   3 -11  108.37    3.95
  -1  -3 -11  108.73    4.08
  -1   3 -11  108.21    4.50
  -1  -3 -11  102.29    3.78
   1  -3  11  106.62    4.41
   1   3  11  110.89    4.42
  -1   3 -11  109.59    4.49
  -1   3 -11  108.41    4.23
  -1  -3 -11  108.21    4.41
   1   3  11  100.07    4.68
   1  -3  11  106.72    4.74
   1  -3  11   96.06    4.09
  -1  -3 -11   96.19    3.91
   1   3  11  109.46    4.63
   1  -3  11  108.41    4.59
   1   3  12   24.92    1.67
   1   3  12   23.16    1.44
  -1   3 -12   24.05    1.74
   1  -3  12   28.24    2.51
  -1   3 -12   24.36    1.74
  -1   3 -12   22.78    1.67
  -1   3 -12   24.34    1.71
  -1  -3 -12   24.09    2.18
  -1   3 -12   23.20    1.94
  -1   3 -12   25.36    1.44
  -1  -3 -12   27.45    1.73
  -1   3 -12   26.01    1.43
  -1  -3 -12   25.90    1.24
  -1   3 -12   17.72    1.96
  -1   3 -12   27.95    2.15
  -1  -3 -12   23.14    2.01
  -1  -3 -12   24.68    1.41
   1  -3  12   21.49    1.59
   1  -3  12   26.59    2.07
   1   3  12   25.06    2.08
   1  -3  12   17.67    1.77
   1   3  12   26.91    1.86
  -1   3 -12   27.68    2.00
  -1  -3 -12   29.44    1.79
   1  -3  12   27.22    1.58
  -1   3 -12   29.36    2.04
  -1  -3 -12   18.18    1.71
  -1  -3 -12   23.38    1.54
   1  -3  13    4.98    1.97
  -1   3 -13    4.10    0.86
  -1   3 -13    6.57    1.16
  -1   3 -13    6.59    1.40
  -1   3 -13    5.68    1.55
  -1  -3 -13    1.46    1.50
  -1  -3 -13    4.07    1.41
  -1   3 -13    3.59    1.34
  -1  -3 -13    3.16    0.73
   1  -3  13    1.15    0.99
   1  -3  13    5.42    1.46
   1   3  13    7.54    1.61
   1   3  13    3.94    1.18
  -1   3 -13    3.70    1.08
   1   3  13    4.71    1.02
   1  -3  13    4.59    0.90
  -1   3 -13    3.89    1.27
  -1  -3 -13    4.75    0.95
  -1   3 -13    3.28    1.31
   1  -3  14    2.12    2.33
   1   3  14   -0.72    1.50
   1  -3  14    0.17    1.42
   1  -3  14    2.02    0.88
   1   3  14    0.11    0.99
   1   3  14    3.10    1.22
  -1   3 -14    1.85    1.51
  -1  -3 -14    1.41    1.69
  -1  -3 -14    2.40    1.18
  -1   3 -14    1.41    1.09
  -1  -3 -14   -0.21    1.91
  -1   3 -14    0.38    1.46
  -1   3 -14    1.40    1.34
  -1   3 -14    2.67    1.53
  -1  -3 -14    0.89    1.44
  -1   3 -14    1.38    1.33
  -1  -3 -14    2.38    0.96
   1   3  15    6.64    1.81
   1  -3  15    4.93    1.73
   1   3  15    4.03    1.11
  -1   3 -15    5.83    1.79
  -1  -3 -15    2.67    1.80
  -1  -3 -15    4.06    1.29
  -1   3 -15    2.87    1.26
  -1   3 -15    4.13    1.84
  -1  -3 -15    3.41    2.11
  -1   3 -15    7.06    1.59
   1   3  15    4.96    1.39
  -1   3 -15    5.85    1.47
  -1   3 -15    5.99    1.76
  -1  -3 -15    6.18    1.77
  -1   3 -16    3.94    1.44
  -1   3 -16    5.85    1.90
  -1  -3 -16    5.01    1.82
   1   3  16    5.24    1.54
  -1  -3 -16    2.95    2.12
  -1   3 -16    7.90    2.10
  -1   3 -16    8.41    2.03
  -1  -3 -16    2.23    1.37
  -1  -3 -16    3.89    1.99
  -1   3 -16    5.52    1.43
   1   3  16    4.22    1.98
   1  -3  16    4.71    1.84
  -1   3 -17    3.62    1.59
  -1  -3 -17    1.80    1.92
  -1   3 -17    2.69    1.84
   1   3  17    1.84    1.48
  -1   3 -17    0.73    1.92
  -1  -3 -17   -0.52    2.16
  -1   3 -17    0.98    1.33
  -1  -3 -17    0.44    1.90
  -1   3 -17    1.37    1.32
  -1   3 -17    6.46    2.01
  -1  -3 -17    4.18    1.50
   1   3  17    2.03    1.79
   1  -3  17    2.42    1.81
  -1   4  17    0.22    1.84
  -1  -4  17   -1.21    1.69
   1  -4 -17   -0.25    2.03
   1   4 -17    0.25    1.87
  -1  -4  17   -2.67    2.39
  -1   4  17    0.22    2.31
  -1   4  17    1.10    1.21
   1   4 -17    0.75    1.52
   1  -4 -17    1.31    1.83
   1   4 -17    1.10    1.67
   1  -4 -17   -0.23    2.03
   1   4 -17   -0.22    1.82
   1  -4 -17   -0.29    1.28
  -1  -4  17    5.93    3.10
   1   4 -16    4.46    1.65
   1  -4 -16    2.02    1.63
   1   4 -16    2.09    1.84
   1  -4 -16    5.71    1.98
  -1   4  16    2.67    2.28
  -1  -4  16    1.86    2.26
   1  -4 -16    2.76    1.20
   1  -4 -16    6.18    2.09
   1   4 -16    3.91    1.88
  -1   4  16    3.15    1.21
   1   4 -16    3.93    1.56
  -1  -4  16    7.28    2.71
  -1  -4  16    4.69    1.75
  -1   4  16    6.91    1.82
   1   4 -15    0.37    1.38
   1  -4 -15    1.48    1.50
  -1  -4  15    0.40    2.41
   1   4 -15    0.68    1.32
   1  -4 -15    0.91    1.51
   1  -4 -15    0.72    1.09
   1   4 -15    0.97    1.62
   1  -4 -15   -1.02    1.79
  -1   4  15    2.08    2.01
  -1  -4  15    3.25    2.03
   1   4 -15   -0.21    1.63
   1  -4 -15    0.66    1.78
  -1   4  15    1.86    1.09
  -1  -4  15    2.77    1.49
  -1   4  15   -0.38    1.56
   1  -4 -14    3.04    1.79
   1   4 -14    0.19    1.47
   1   4 -14   -0.47    0.86
   1   4 -14    2.16    1.46
   1  -4 -14   -0.16    0.91
  -1   4  14    0.76    1.03
   1  -4 -14   -0.19    1.59
  -1  -4  14   -3.67    2.07
   1  -4 -14   -0.34    1.28
   1   4 -14    0.17    1.37
   1   4 -14    0.64    1.23
   1  -4 -14   -0.67    1.34
   1  -4 -14    0.25    0.82
   1  -4 -14    0.11    0.96
  -1   4  14   -0.49    0.93
  -1  -4  14    0.16    1.36
  -1   4  14   -0.17    1.38
  -1   4  14    0.17    1.85
  -1  -4  14   -2.98    2.12
  -1   4  14    0.93    0.95
  -1   4  13    2.69    0.94
   1   4 -13    2.21    1.21
   1   4 -13    1.98    0.79
  -1  -4  13    4.02    1.93
   1   4 -13    1.94    1.39
   1  -4 -13    5.16    1.66
   1   4 -13    0.66    1.39
   1   4 -13    1.23    0.77
  -1  -4  13    0.48    1.68
  -1   4  13    1.26    1.75
   1  -4 -13    1.56    1.60
   1  -4 -13    2.96    0.82
   1   4 -13    0.15    1.17
   1  -4 -13    0.62    1.22
   1  -4 -13    2.77    1.32
   1   4 -13    3.25    1.37
  -1   4  13    2.80    0.99
  -1   4  13    3.00    1.40
  -1  -4  13    1.72    1.28
   1   4 -13    2.13    0.80
  -1   4  13    2.65    1.19
   1  -4 -13    0.75    0.88
   1  -4 -13    2.26    0.88
  -1   4  13    3.02    1.04
  -1   4  13    0.50    0.87
   1  -4 -12   -0.67    1.50
   1   4 -12    2.56    1.35
  -1   4  12    1.11    0.90
   1  -4 -12    0.96    0.78
  -1   4  12    0.62    0.78
  -1  -4  12   -1.44    1.54
  -1   4  12   -0.14    1.56
   1   4 -12   -0.39    1.17
  -1   4  12    0.26    0.87
   1   4 -12    0.44    0.72
  -1  -4  12   -0.76    1.66
   1  -4 -12    0.90    1.03
   1   4 -12    1.35    1.30
   1   4 -12    0.26    0.72
   1  -4 -12    1.26    1.55
   1   4 -12    1.82    1.14
   1  -4 -12    0.83    1.19
   1   4 -12   -0.41    1.12
   1  -4 -12    0.07    0.71
   1  -4 -12    0.28    1.23
  -1  -4  12   -0.13    1.21
  -1   4  12   -0.72    1.29
   1   4 -12    0.61    1.01
  -1  -4  12    0.97    0.95
   1  -4 -12    0.10    0.84
  -1  -4  12   -0.56    1.12
   1  -4 -12   -1.00    1.12
  -1   4  12    0.43    0.97
   1   4 -12    0.57    0.77
   1   4 -12    0.28    0.38
  -1  -4  12   -0.30    1.18
  -1   4  12    0.70    0.92
   1   4 -11  126.75    4.42
   1  -4 -11  115.45    5.40
   1   4 -11  113.63    5.39
  -1   4  11  126.50    4.98
   1  -4 -11  133.73    4.89
  -1   4  11  110.96    4.81
  -1  -4  11  131.73    5.35
  -1   4  11  127.27    4.92
   1   4 -11  138.84    5.26
  -1   4  11  123.22    4.94
   1   4 -11  132.88    5.32
  -1  -4  11  122.35    5.45
  -1  -4  11  118.45    5.22
   1  -4 -11  135.35    5.12
   1   4 -11  140.50    4.79
   1   4 -11  130.60    4.77
  -1  -4  11  111.53    5.23
   1  -4 -11  109.08    5.23
   1   4 -11  128.27    5.43
   1  -4 -11  127.50    5.54
   1   4 -11  137.31    5.40
   1  -4 -11  136.29    5.36
   1   4 -11  130.26    4.59
  -1  -4  11  132.69    5.04
   1   4 -11  127.30    5.31
   1  -4 -11  126.94    4.79
   1   4 -11  134.80    5.07
  -1  -4  11  133.80    5.11
  -1   4  11  135.87    5.07
  -1   4  11  133.03    5.14
   1   4 -11  132.56    4.77
   1  -4 -11  128.46    5.09
   1  -4 -11  115.97    4.98
  -1  -4  11  119.85    5.11
  -1   4  11  130.45    5.43
  -1  -4  11  128.38    5.43
  -1   4  11  136.27    5.38
  -1  -4  11  140.69    5.33
   1   4 -10   13.90    1.54
  -1   4  10   12.17    1.13
  -1  -4  10   11.92    1.52
   1  -4 -10   16.15    1.13
  -1   4  10   14.33    1.10
  -1   4  10   14.14    1.11
  -1  -4  10   13.25    1.38
   1   4 -10   11.80    1.37
  -1  -4  10   15.93    1.60
  -1   4  10   15.86    1.18
  -1  -4  10   12.27    1.40
  -1  -4  10   11.60    1.60
   1  -4 -10   13.03    1.26
   1   4 -10   13.50    0.97
   1  -4 -10   14.55    1.77
   1   4 -10   11.93    0.94
   1   4 -10   14.77    1.21
  -1  -4  10   13.09    1.19
  -1   4  10   11.93    1.34
   1   4 -10   13.92    0.67
  -1  -4  10   12.64    1.70
   1   4 -10   12.53    0.87
   1  -4 -10   11.45    1.71
  -1  -4  10   12.40    1.57
   1  -4 -10   15.87    1.47
  -1   4  10   14.06    1.66
   1   4 -10   15.53    1.45
   1  -4 -10   14.28    1.31
  -1   4  10   11.92    1.28
   1   4 -10   16.13    1.01
   1  -4 -10   12.46    1.41
   1  -4 -10   13.36    0.98
   1   4 -10   13.68    1.38
  -1  -4  10   10.75    1.45
  -1   4  10   17.64    1.55
  -1  -4  10   15.21    1.44
  -1  -4  10   13.72    1.33
  -1   4  10   14.91    1.23
  -1  -4  10   10.97    1.31
  -1  -4  10   14.38    1.57
   1  -4 -10   11.29    1.20
   1   4 -10   12.99    1.32
  -1   4  10   11.20    1.54
   1   4 -10   10.78    1.38
   1  -4 -10   15.15    1.46
  -1  -4  10   11.67    1.56
   1   4 -10   12.05    1.46
   1   4  -9    7.49    0.45
  -1  -4   9    7.00    1.09
   1   4  -9    7.99    1.26
  -1   4   9    7.24    0.89
  -1  -4   9    7.46    1.29
  -1   4   9    8.95    0.85
   1  -4  -9    9.26    0.85
  -1   4   9    7.33    0.87
  -1  -4   9    5.19    1.06
   1   4  -9    7.93    1.09
  -1   4   9    7.13    0.87
  -1  -4   9    7.02    1.26
  -1  -4   9   11.03    1.23
   1   4  -9    7.06    0.72
   1  -4  -9    4.98    1.42
   1  -4  -9    7.10    0.99
  -1  -4   9    8.80    1.35
   1   4  -9    8.36    0.73
   1   4  -9    7.04    1.22
  -1  -4   9    8.02    1.37
   1  -4  -9   11.34    1.61
   1   4  -9    7.20    0.68
  -1  -4   9    7.39    1.25
   1   4  -9    8.65    1.09
   1  -4  -9    6.15    1.06
  -1   4   9    5.06    1.24
   1  -4  -9    7.51    1.16
   1   4  -9    7.47    1.10
  -1  -4   9   10.83    1.31
   1  -4  -9    8.41    1.15
   1   4  -9    8.96    1.16
  -1   4   9    6.38    1.22
  -1  -4   9   10.19    1.34
  -1  -4   9    7.39    0.92
   1   4  -9    7.74    0.93
  -1   4   9    6.87    1.08
  -1   4   9    8.62    1.17
   1   4  -9    6.67    0.99
  -1  -4   9    9.13    1.30
   1  -4  -9   10.57    1.06
  -1  -4   9    8.52    1.08
   1   4  -9    7.89    0.73
  -1   4   9    7.29    1.03
   1  -4  -9    7.01    1.03
  -1   4   9    8.15    0.93
  -1  -4   8    0.06    0.65
   1   4  -8    1.66    0.58
  -1   4   8    0.50    0.79
   1   4  -8    0.45    0.24
   1   4  -8    0.40    0.89
  -1   4   8    0.33    0.60
  -1  -4   8    0.52    0.40
  -1  -4   8    0.32    0.91
   1  -4  -8    0.39    0.54
  -1   4   8    0.31    0.63
  -1   4   8    0.58    0.58
  -1  -4   8   -0.10    0.84
  -1  -4   8    0.76    0.85
  -1  -4   8    1.66    0.92
  -1   4   8   -0.06    0.60
   1   4  -8   -1.12    0.83
  -1  -4   8    0.58    1.05
  -1   4   8   -0.07    0.66
   1  -4  -8   -0.10    1.29
   1  -4  -8    1.08    0.74
   1  -4  -8    1.09    0.95
  -1   4   8    0.66    0.93
  -1  -4   8    0.25    0.93
   1  -4  -8   -0.76    0.73
   1   4  -8    1.11    0.85
   1   4  -8   -0.39    0.87
  -1  -4   8    0.57    1.05
   1  -4  -8   -0.10    1.29
   1   4  -8    0.28    0.52
  -1  -4   8    1.16    0.94
   1   4  -8    0.28    0.77
   1  -4  -8    0.15    0.30
   1   4  -8    0.09    0.78
  -1   4   8    1.47    0.99
   1  -4  -8    0.09    0.81
  -1  -4   8   -0.53    0.95
   1   4  -8    0.12    0.44
   1  -4  -8   -0.15    0.72
  -1   4   8    1.41    0.78
  -1   4   8    0.27    0.76
   1   4  -8    0.67    0.73
  -1  -4   8    1.33    0.78
  -1  -4   8    0.73    0.91
   1  -4  -8    1.34    0.77
  -1  -4   8   -0.54    0.79
  -1   4   8    0.54    0.67
   1   4  -7   -0.25    0.56
  -1   4   7    0.83    0.72
  -1  -4   7   -0.57    0.57
  -1  -4   7   -0.17    0.81
   1   4  -7   -0.44    0.81
  -1   4   7    0.87    0.51
  -1  -4   7    0.29    0.36
  -1  -4   7    0.77    0.79
  -1   4   7    0.65    0.53
   1  -4  -7   -0.05    0.52
  -1  -4   7   -0.53    0.78
  -1  -4   7    0.59    0.82
   1   4  -7   -0.51    0.79
  -1  -4   7    0.34    0.79
  -1  -4   7   -0.94    0.94
  -1   4   7    0.46    0.69
   1  -4  -7    1.23    1.15
   1  -4  -7    0.26    0.68
   1  -4  -7    0.08    0.88
  -1   4   7   -0.36    0.84
   1  -4  -7    0.22    0.71
   1   4  -7    0.07    0.72
  -1  -4   7    1.46    0.80
  -1  -4   7    1.09    0.90
   1   4  -7   -0.09    0.84
   1  -4  -7    0.19    1.18
   1   4  -7   -0.20    0.50
  -1  -4   7    1.07    0.82
  -1  -4   7    0.59    0.79
   1   4  -7    0.17    0.74
  -1   4   7   -0.46    0.47
   1  -4  -7    0.11    0.33
  -1   4   7   -0.89    0.90
  -1  -4   7    0.45    0.73
   1  -4  -7    1.19    0.75
   1   4  -7    0.15    0.75
  -1  -4   7    0.26    0.73
  -1   4   7    1.34    0.81
   1   4  -7    0.90    0.71
  -1  -4   7   -0.38    0.70
  -1  -4   7   -0.09    0.83
   1  -4  -7   -0.54    0.67
   1   4  -7   -0.23    0.42
   1  -4  -7    0.26    0.65
  -1   4   7   -0.40    0.68
  -1   4   7    0.67    0.59
  -1  -4   6   66.34    2.85
  -1   4   6   61.75    2.42
  -1  -4   6   59.16    2.76
  -1  -4   6   62.59    2.83
   1   4  -6   66.60    2.80
  -1  -4   6   71.02    2.36
   1  -4  -6   59.90    2.45
   1  -4  -6   61.02    2.52
  -1  -4   6   61.76    2.82
  -1  -4   6   65.27    2.80
   1   4  -6   63.99    2.77
  -1  -4   6   64.78    2.78
  -1  -4   6   63.68    2.80
   1  -4  -6   61.93    2.97
  -1   4   6   63.25    2.63
   1  -4  -6   62.23    2.64
   1   4  -6   64.96    2.35
  -1  -4   6   67.30    2.85
   1  -4  -6   67.59    2.86
  -1   4   6   62.83    2.67
   1  -4  -6   59.71    2.63
  -1  -4   6   61.42    2.65
   1   4  -6   60.46    2.64
   1   4  -6   62.22    2.77
  -1  -4   6   63.11    2.78
   1   4  -6   65.63    2.47
   1  -4  -6   64.65    2.31
   1  -4  -6   66.14    3.05
  -1   4   6   62.64    2.36
   1   4  -6   63.79    2.74
  -1  -4   6   65.21    2.77
  -1  -4   6   62.30    2.48
  -1   4   6   62.20    2.64
   1  -4  -6   64.72    2.65
  -1   4   6   60.86    2.68
   1   4  -6   66.49    2.61
  -1  -4   6   63.77    2.58
   1   4  -6   58.04    2.64
  -1   4   6   65.67    2.70
   1  -4  -6   60.74    2.65
  -1  -4   6   65.16    2.68
  -1  -4   6   63.37    2.71
   1   4  -6   61.26    2.34
  -1   4   6   61.82    2.58
   1   4  -5 1003.11   33.92
  -1  -4   5 1068.86   34.28
  -1   4   5 1008.02   33.86
   1   4  -5 1018.40   34.19
  -1  -4   5 1030.69   34.28
  -1  -4   5  994.75   34.17
  -1  -4   5 1043.81   34.18
   1  -4  -5 1006.58   33.93
   1  -4  -5 1040.65   34.04
  -1  -4   5 1014.41   34.26
  -1  -4   5 1017.60   34.24
  -1  -4   5 1020.77   34.24
  -1  -4   5  996.96   34.19
   1   4  -5  997.97   34.21
   1  -4  -5 1030.52   34.10
  -1   4   5 1010.72   34.08
   1   4  -5 1018.16   33.82
  -1  -4   5  999.76   33.95
  -1  -4   5 1049.17   34.09
  -1   4   5 1031.00   34.08
   1   4  -5 1034.01   34.19
  -1  -4   5  988.11   34.19
   1   4  -5 1023.02   33.96
   1  -4  -5  992.26   33.83
  -1  -4   5 1043.66   34.21
   1   4  -5 1003.71   34.18
  -1   4   5 1016.53   33.83
  -1  -4   5 1023.99   33.93
  -1   4   5 1003.73   34.08
  -1  -4   5 1020.52   34.09
   1   4  -5 1019.15   34.09
   1  -4  -5 1010.56   34.08
   1  -4  -5 1031.77   34.10
  -1   4   5 1018.93   34.09
  -1  -4   5 1002.59   34.05
  -1   4   5 1017.54   34.05
   1   4  -5 1000.82   34.01
  -1   4   5 1042.41   34.14
   1   4  -5 1013.62   33.82
   1  -4  -5 1029.61   34.05
  -1   4   4    1.02    0.57
   1  -4  -4    0.05    0.59
  -1  -4   4    0.80    0.39
  -1   4   4    0.35    0.27
  -1  -4   4    1.67    0.68
   1   4  -4    2.00    0.70
  -1  -4   4    0.46    0.55
  -1   4   4    0.16    0.54
   1   4  -4    0.49    0.28
   1   4  -4    1.10    0.38
  -1  -4   4    0.06    0.65
  -1  -4   4    0.06    0.65
  -1   4   4    0.15    0.29
   1  -4  -4    0.13    0.49
   1  -4  -4   -0.38    0.42
  -1  -4   4    1.36    0.61
   1   4  -4    1.45    0.72
  -1  -4   4    0.31    0.64
  -1  -4   4    0.44    0.67
  -1   4   4    0.41    0.55
   1   4  -4    0.45    0.28
   1  -4  -4   -0.38    0.60
  -1  -4   4    0.32    0.39
  -1  -4   4    0.89    0.30
  -1  -4   4   -0.11    0.67
   1   4  -4    0.94    0.69
  -1   4   4   -0.20    0.40
   1   4  -4    0.88    0.52
   1  -4  -4    0.05    0.44
   1   4  -4    0.96    0.46
   1   4  -4    0.65    0.59
   1  -4  -4    0.34    0.45
  -1  -4   4    0.63    0.63
  -1  -4   4    0.75    0.72
  -1  -4   4    0.95    0.51
  -1   4   4    0.36    0.50
   1  -4  -4    0.55    0.53
  -1  -4   3  526.41   17.77
  -1  -4   3  570.42   18.12
   1  -4  -3  526.49   17.75
  -1  -4   3  557.26   18.11
  -1  -4   3  557.82   18.07
  -1  -4   3  556.71   18.09
   1  -4  -3  534.55   17.99
  -1  -4   3  526.91   18.07
  -1  -4   3  556.94   18.10
  -1  -4   3  541.69   18.10
   1  -4  -3  531.11   18.00
  -1  -4   3  527.89   17.77
   1   4  -3  541.03   17.77
   1   4  -3  534.43   17.89
  -1  -4   3  536.29   17.88
   1  -4  -3  521.83   17.90
   1   4  -3  527.62   17.90
  -1   4   3  537.24   17.90
  -1  -4   3  534.33   17.90
  -1  -4   3  531.29   18.04
   1   4  -3  541.53   17.94
   1  -4  -3  525.61   17.87
  -1   4   3  532.23   17.87
  -1  -4   3  532.02   17.80
   1   4  -3  535.57   17.80
  -1  -4   3  548.32   18.06
   1  -4  -3  527.81   17.96
   1  -4  -3  533.93   18.00
   1   4  -3  522.59   17.77
  -1  -4   3  524.42   17.76
   1   4  -3  530.98   17.83
  -1  -4   3  531.14   17.82
  -1  -4   3  532.68   17.89
  -1   4   3  536.43   17.89
  -1   4   3  533.68   17.91
  -1  -4   3  516.48   17.90
   1   4  -2    0.22    0.52
  -1  -4   2   -0.18    0.51
  -1  -4   2   -0.05    0.34
  -1  -4   2   -0.43    0.47
  -1  -4   2    0.57    0.51
   1   4  -2    0.34    0.54
  -1  -4   2    0.33    0.50
  -1  -4   2    0.25    0.27
   1  -4  -2   -0.35    0.49
   1  -4  -2   -0.12    0.46
   1   4  -2   -0.31    0.29
  -1  -4   2   -0.10    0.27
  -1  -4   2   -0.14    0.36
  -1   4   2   -0.39    0.34
   1   4  -2   -0.10    0.28
   1  -4  -2   -0.22    0.44
   1   4  -2   -0.33    0.41
  -1  -4   2   -0.24    0.34
   1   4  -2   -0.07    0.47
  -1   4   2   -0.39    0.49
  -1  -4   2   -0.17    0.55
   1  -4  -2   -0.35    0.51
   1   4  -2   -0.03    0.27
  -1  -4   2   -0.24    0.50
  -1   4   2    0.14    0.36
  -1  -4   2   -0.52    0.35
  -1  -4   2   -0.22    0.23
  -1  -4   2    0.52    0.55
  -1  -4   2    0.17    0.23
  -1   4   2    0.04    0.33
   1  -4  -2    0.02    0.34
   1   4  -2   -0.23    0.35
   1   4  -2    0.04    0.33
  -1  -4   2   -0.09    0.32
   1  -4  -2   -0.09    0.33
  -1  -4   2    0.68    0.55
   1  -4  -1 3282.70  108.69
  -1   4   1 3245.29  108.69
   1   4  -1 3326.10  108.69
  -1  -4   1 3305.74  108.70
   1   4  -1 3204.84  108.85
  -1  -4   1 3361.85  108.85
  -1  -4   1 3312.24  108.85
   1   4  -1 3298.33  108.89
  -1  -4   1 3320.22  108.89
   1   4  -1 3306.31  108.73
  -1  -4   1 3248.41  108.73
   1  -4  -1 3272.30  108.86
  -1   4   1 3323.48  108.70
  -1  -4   1 3268.55  108.70
  -1   4   1 3233.32  108.86
   1  -4  -1 3140.94  108.84
   1  -4  -1 3259.54  108.82
  -1  -4   1 3181.72  108.84
  -1   4   1 3285.28  108.82
  -1  -4   1 3297.90  108.83
   1   4  -1 3213.01  108.82
   1   4  -1 3208.54  108.92
  -1  -4   1 3385.64  108.85
   1   4  -1 3287.42  108.86
  -1  -4   1 3308.19  108.80
   1  -4  -1 3375.63  108.87
  -1  -4   1 3373.64  108.79
   1   4  -1 3246.41  108.79
  -1   4   1 3209.26  108.69
  -1  -4   1 3293.23  108.70
   1   4  -1 3281.47  108.68
  -1  -4   1 3267.38  108.68
   1   4  -1 3315.97  108.73
   1  -4  -1 3290.39  108.86
  -1  -4   1 3288.49  108.74
   1   4   0  884.69   30.27
  -1  -4   0  924.10   30.23
   1   4   0  918.97   30.28
  -1  -4   0  904.50   30.23
   1   4   0  906.80   30.23
   1  -4   0  909.86   30.30
  -1  -4   0  913.99   30.23
   1   4   0  911.83   30.24
   1  -4   0  920.30   30.34
  -1   4   0  881.37   30.32
   1  -4   0  880.68   30.29
  -1   4   0  948.19   30.31
  -1  -4   0  890.68   30.29
   1   4   0  917.94   30.23
  -1  -4   0  898.98   30.23
   1   4   0  878.01   30.21
  -1  -4   0  917.85   30.22
  -1  -4   0  897.10   30.19
   1   4   0  874.76   30.25
  -1  -4   0  920.03   30.26
   1   4   0  893.02   30.29
  -1  -4   0  917.89   30.28
   1  -4   0  893.77   30.30
   1  -4   0  894.68   30.29
   1   4   0  921.76   30.20
   1   4   0  905.86   30.14
   1  -4   0  911.30   30.13
   1  -4   0  906.44   30.13
   1   4   0  928.84   30.14
  -1  -4  -1 1167.71   39.31
   1  -4   1 1182.61   39.32
   1   4   1 1201.71   39.17
  -1  -4  -1 1149.56   39.17
  -1   4  -1 1160.23   39.27
   1  -4   1 1202.96   39.39
   1  -4   1 1173.30   39.30
  -1   4  -1 1190.77   39.31
   1  -4   1 1186.91   39.33
  -1   4  -1 1219.85   39.35
  -1   4  -1 1134.07   39.32
  -1  -4  -1 1182.61   39.19
  -1   4  -1 1167.49   39.19
  -1  -4  -1 1185.25   39.32
  -1  -4  -1 1183.35   39.29
   1   4   1 1208.19   39.30
  -1  -4  -1 1201.96   39.33
   1   4   1 1102.47   39.30
  -1   4  -1 1190.08   39.18
   1  -4   1 1185.02   39.18
   1  -4   1 1161.20   39.16
   1   4   1 1177.88   39.21
  -1  -4  -1 1172.36   39.34
  -1  -4  -1 1220.91   39.18
   1  -4   2   59.94    1.97
  -1   4  -2   52.31    1.95
   1   4   2   49.08    1.96
  -1  -4  -2   50.26    1.96
  -1   4  -2   53.75    2.04
  -1  -4  -2   53.61    2.10
  -1   4  -2   52.17    1.91
   1  -4   2   51.54    1.90
   1   4   2   51.00    2.10
  -1  -4  -2   49.79    2.09
  -1  -4  -2   50.49    2.08
   1  -4   2   50.86    2.05
   1  -4   2   47.39    2.11
  -1   4  -2   56.20    2.14
   1  -4   2   50.84    2.08
  -1  -4  -2   51.15    1.85
  -1   4  -2   54.59    1.96
   1   4   2   50.50    2.08
   1  -4   2   57.74    1.99
   1  -4   2   52.55    2.06
  -1   4  -2   50.74    2.03
  -1  -4  -2   51.90    2.00
  -1   4  -2   51.03    2.00
  -1  -4  -2   51.80    2.09
  -1   4  -2   51.55    2.01
  -1  -4  -2   49.59    2.00
   1  -4   2   52.23    2.02
   1  -4   3   19.56    0.87
  -1   4  -3   17.38    0.86
   1   4   3   17.66    1.16
   1   4   3   17.28    1.04
  -1  -4  -3   19.27    1.08
   1  -4   3   18.21    1.00
  -1   4  -3   17.34    0.95
   1  -4   3   19.76    1.05
   1  -4   3   15.10    0.91
   1   4   3   18.98    1.06
  -1   4  -3   19.56    1.09
   1  -4   3   20.02    1.06
  -1  -4  -3   16.08    1.02
  -1  -4  -3   18.77    1.05
   1  -4   3   13.97    0.91
   1  -4   3   17.70    0.93
  -1   4  -3   18.87    1.04
  -1  -4  -3   18.31    1.04
  -1   4  -3   15.09    0.91
  -1  -4  -3   20.16    1.07
   1   4   3   18.34    1.07
  -1   4  -3   18.83    1.00
  -1  -4  -3   18.38    0.95
   1   4   4  256.04    8.62
  -1   4  -4  247.48    8.43
   1   4   4  251.61    8.69
  -1  -4  -4  236.23    8.62
   1  -4   4  240.22    8.53
   1  -4   4  234.02    8.43
  -1   4  -4  242.04    8.45
   1  -4   4  247.84    8.59
  -1   4  -4  252.82    8.57
   1   4   4  238.09    8.54
  -1   4  -4  243.51    8.56
  -1  -4  -4  252.73    8.57
   1  -4   4  245.49    8.56
   1  -4   4  248.18    8.60
[truncated: 3,613,727 more chars]
